# Supplementary material for: COVID-MATCH65—A prospectively derived clinical decision rule for severe acute respiratory syndrome coronavirus 2
Source: PLoS One. 2020 Dec 9;15(12):e0243414. doi: 10.1371/journal.pone.0243414 (PMC7725390; doi:10.1371/journal.pone.0243414)
Supplement: S1 Data — (XLSX) [file pone.0243414.s001.xlsx]

## Sheet: Sheet1
id	Temperature Tympanic	Pulse Rate	SPO2	Respiratory Rate	Systolic Blood Pressure	Diastolic Blood Pressure	Age, years	Overseas health facility exposure	Australian health facility exposure	COVID contact Status	Overseas travel (incl. cruise)	Fever > 38 C	Fever subjective	Sore throat	Shortness of breath	Cough	Anosmia	Coryza	Diarrhoea	Malaise/myalgia/arthralgia	Ageusia	Asymptomatic	Headache	Sinusitis	Other GI symptoms	Chest pain	Cardiovascular disease	Diabetes	Hypertension	ACEI/ARB treatment	Smoking	Chronic renal or liver disease	Immunosuppressed	Chronic respiratory disease	Pregnancy	COVID discharge disposition	Swab taken	Covid detected	Days from arrival to symptom onset	O/s travel or contact	Any fever	Loss of taste or smell	Number of symptoms	Days since symtpom onset	Indigenous status	Gender
1	37.5	77	97	14	115	71	84	No	No	No	No	No	No	No	No	No	No	No	No	No	No	Yes	No	No	No	No	No	No	No	No	No	No	No	No	No		Swab not taken			No	No	No	0		Not indigenous	Male
2	36.2	88	95	17	138	74	68	No	No	No	Yes	No	Yes	No	No	Yes	No	No	No	No	No	No	No	No	No	No	No	Yes	Yes	Yes	No	No	No	No	No	Discharged	Swab taken	Not detected	-4	Yes	Yes	No	2	5	Not indigenous	Female
3	36.7	67	95	18	101	61	77	No	No	No	No	No	No	No	No	Yes	No	No	No	No	No	No	No	No	No	No	Yes	No	Yes	No	No	No	No	No	No		Swab not taken			No	No	No	1		Not indigenous	Male
4	38.2	83	97	36	128	64	80	No	No	Yes	No	Yes	Yes	Yes	Yes	No	No	No	Yes	Yes	No	No	No	No	No	No	No	No	Yes	No	No	No	No	No	No		Swab not taken			Yes	Yes	No	5		Not indigenous	Male
5	37.5	85	96	20	173	99	74	No	No	No	No	No	Yes	No	No	Yes	No	No	No	No	Yes	No	No	No	No	No	Yes	No	Yes	Yes	No	No	No	No	No	Discharged	Swab taken	Detected		No	Yes	Yes	3	14	Not indigenous	Male
6	36.8	94	98	16	153	77	60	No	No	No	No	No	No	Yes	Yes	Yes	No	Yes	Yes	No	No	No	No	No	No	No	No	No	No	No	No	No	No	No	No		Swab taken	Not detected		No	No	No	5		Not indigenous	Female
7	36.4	76	99	18	124	81	65	No	No	No	No	No	Yes	Yes	Yes	Yes	No	Yes	No	Yes	No	No	No	No	No	Yes	No	No	No	No	No	No	No	Yes	No		Swab taken	Not detected		No	Yes	No	5		Not indigenous	Female
8	36.7	101	96	20	167	91	62	No	No	No	No	No	Yes	No	Yes	No	No	No	No	No	No	No	No	No	No	No	No	No	No	No	No	No	No	No	No		Swab not taken			No	Yes	No	2		Not indigenous	Male
9	36.1	69	97	20	130	84	60	No	No	Yes	No	No	Yes	Yes	No	Yes	No	Yes	No	No	No	No	No	No	No	No	No	No	No	No	No	No	No	No	No	Discharged	Swab taken	Detected		Yes	Yes	No	4	5	Not indigenous	Male
10	36.2	85	96	26	146	84	69	No	No	No	No	No	Yes	No	Yes	Yes	No	No	Yes	Yes	No	No	No	No	No	No	Yes	No	Yes	No	No	No	No	No	No		Swab taken	Detected		No	Yes	No	5		Not indigenous	Male
11	36.3	87	99	17	150	76	72	No	No	No	Yes	No	No	Yes	Yes	Yes	No	Yes	No	No	No	No	No	No	No	No	No	Yes	No	No	No	No	No	No	No	Discharged	Swab taken	Not detected	-13	Yes	No	No	4	14	Not indigenous	Female
12	36.2	80	97	20	85	60	69	No	No	No	No	No	No	No	No	Yes	No	No	No	No	No	No	No	No	No	No	No	No	Yes	No	Yes	No	No	No	No		Swab taken	Not detected		No	No	No	1		Not indigenous	Male
13	36.4	57	97	16	144	79	72	No	No	No	Yes	No	No	Yes	No	Yes	No	Yes	No	No	No	No	No	No	No	No	No	No	No	No	No	No	No	No	No	Discharged	Swab taken	Not detected	1	Yes	No	No	3	1	Not indigenous	Male
14	36.6	89	97	18	156	80	64	No	No	No	Yes	No	No	No	No	Yes	No	Yes	No	Yes	No	No	No	No	No	No	No	Yes	No	No	No	No	No	No	No	Discharged	Swab taken	Not detected	3	Yes	No	No	3	11	Not indigenous	Male
15	36.9	75	96	20	129	79	67	No	No	No	No	No	No	Yes	No	No	No	No	No	No	No	No	No	No	No	No	No	No	No	No	No	No	No	Yes	No	Discharged	Swab not taken			No	No	No	1	1	Not indigenous	Female
16	36.7	98	97	22	164	77	83	No	No	No	No	No	No	Yes	Yes	Yes	No	No	No	No	Yes	No	No	No	No	No	No	No	No	No	No	No	No	No	No		Swab taken	Detected		No	No	Yes	4		Not indigenous	Male
17	36.4	70	96	18	155	101	55	No	No	Yes	Yes	No	No	No	No	No	No	No	No	Yes	No	No	Yes	No	No	No	No	No	No	No	No	No	No	No	No	Discharged	Swab not taken			Yes	No	No	2	3	Not indigenous	Male
18	37	110	99	20	180	91	55	No	Yes	No	No	No	No	No	No	Yes	No	No	No	No	No	No	No	No	No	No	No	No	No	No	No	No	No	No	No	Discharged	Swab taken	Not detected		No	No	No	1	0	Not indigenous	Male
19	36.3	80	100	18	148	84	56	No	No	No	No	No	Yes	Yes	Yes	Yes	No	No	No	Yes	Yes	No	Yes	No	No	No	No	No	No	No	Yes	No	No	No	No		Swab taken	Not detected		No	Yes	Yes	5		Not indigenous	Female
20	37.1	102	95	18	171	90	60	No	Yes	No	No	Yes	No	No	No	Yes	No	Yes	No	Yes	No	No	Yes	No	No	No	No	No	Yes	Yes	No	No	No	No	No	Discharged	Swab taken	Not detected		No	Yes	No	5	22	Not indigenous	Female
21	36.2	73	99	16	143	92	57	No	No	No	No	No	No	No	No	No	No	No	No	No	No	Yes	No	No	No	No	No	No	Yes	No	Yes	No	No	No	No		Swab not taken			No	No	No	0		Not indigenous	Male
22	36.4	68	97	17	129	82	57	No	No	No	No	No	Yes	No	No	No	No	No	Yes	Yes	No	No	No	No	No	No	No	No	No	No	Yes	No	No	No	No		Swab not taken			No	Yes	No	3	0	Not indigenous	Male
23	37.4	110	93	24	130	72	82	No	No	No	No	No	Yes	No	Yes	Yes	No	No	No	No	No	No	No	No	No	No	Yes	No	Yes	No	No	No	No	Yes	No		Swab taken	Not detected		No	Yes	No	3		Not indigenous	Male
24	36	64	93	18	155	83	67	No	No	Yes	No	No	Yes	Yes	Yes	Yes	No	No	No	Yes	No	No	No	No	No	No	No	No	Yes	Yes	No	No	No	No	No	Discharged	Swab taken	Detected		Yes	Yes	No	5	7	Not indigenous	Male
25	37.4	101	97	30	157	84	94	No	No	No	No	Yes	No	No	Yes	No	No	No	Yes	No	No	No	No	No	No	No	No	Yes	Yes	No	No	No	No	No	No		Swab taken			No	Yes	No	3		Not indigenous	Female
26	36.3	60	99	17	133	93	53	No	No	No	Yes	No	No	Yes	No	No	No	No	Yes	No	No	No	No	No	No	No	No	No	No	No	No	No	No	No	No	Discharged	Swab taken	Not detected	-3	Yes	No	No	2	12	Not indigenous	Male
27	35.3	77	98		164	82	71	No	No	No	No	No	Yes	No	No	Yes	No	No	No	No	No	No	No	No	No	No	No	No	No	No	No	No	No	No	No	Discharged	Swab not taken			No	Yes	No	2	10	Not indigenous	Male
28	36.8	87	98	20	171	81	84	No	No	No	No	No	No	No	No	Yes	No	No	No	No	No	No	No	No	No	No	No	No	Yes	No	No	No	No	No	No		Swab taken	Not detected		No	No	No	1		Not indigenous	Male
29	36.7	128	97	24	160	88	56	No	No	No	No	No	Yes	Yes	No	Yes	No	No	Yes	Yes	No	No	No	No	No	No	No	No	No	No	No	No	No	No	No		Swab taken	Not detected		No	Yes	No	5		Not indigenous	Female
30	36.1	72	98	18	138	96	58	No	No	No	Yes	No	Yes	No	No	Yes	No	Yes	Yes	No	No	No	No	No	No	No	No	No	No	No	No	No	No	No	No	Discharged	Swab taken	Not detected	2	Yes	Yes	No	4	2	Not indigenous	Male
31	36.2	77	98	20	133	78	62	No	No	Yes	No	No	No	Yes	No	Yes	No	Yes	Yes	Yes	No	No	No	No	No	No	No	No	No	No	No	No	No	No	No	Discharged	Swab taken	Detected		Yes	No	No	5	7	Not indigenous	Male
32	37.1	85	98	16	131	85	55	No	No	No	No	No	Yes	Yes	No	No	No	No	No	No	No	No	No	No	No	No	No	No	No	No	No	No	Yes	No	No		Swab taken	Not detected		No	Yes	No	2		Not indigenous	Female
33	37	79	98	20	156	85	58	No	Yes	No	No	No	No	Yes	Yes	Yes	No	Yes	No	Yes	No	No	No	No	No	No	No	No	No	No	No	No	No	No	No	Discharged	Swab taken	Not detected		No	No	No	5	1	Not indigenous	Female
34	36.4	82	100		115	79	55	No	No	No	No	No	No	No	No	No	No	No	No	No	No	Yes	No	No	No	No	No	No	No	No	No	No	No	No	No		Swab not taken			No	No	No	0		Not indigenous	Male
35	36.9	60	97	16	139	85	56	No	No	No	No	No	No	Yes	No	No	No	Yes	No	No	Yes	No	Yes	No	No	No	No	No	No	No	No	No	No	No	No		Swab taken	Not detected		No	No	Yes	4		Not indigenous	Male
36							58	No	Yes	No	No	No	Yes	Yes	No	No	No	No	No	No	No	No	No	No	No	No	No	No	No	No	No	No	No	No	No	Discharged	Swab taken	Not detected		No	Yes	No	2	7	Not indigenous	Female
37	37	69	99	16	136	69	53	No	No	No	No	No	Yes	Yes	Yes	No	No	No	No	No	No	No	Yes	No	No	No	No	No	No	No	No	No	No	Yes	No	Discharged	Swab not taken			No	Yes	No	4	10	Not indigenous	Female
38	36.6	73	97	18	168	92	63	No	No	Yes	No	No	No	No	No	No	No	No	No	No	No	Yes	No	No	No	No	No	No	No	No	No	No	No	No	No		Swab not taken			Yes	No	No	0		Not indigenous	Male
39	36.6	56	98	20	144	85	80	No	No	No	Yes	No	No	No	No	Yes	No	No	No	No	No	No	No	No	No	No	No	No	No	No	No	No	No	No	No	Discharged	Swab taken	Not detected	-3	Yes	No	No	1	5	Not indigenous	Male
40	35.9	59	95	16	140	79	71	No	No	Yes	No	No	No	No	No	No	No	Yes	Yes	No	No	No	No	No	No	No	No	Yes	No	No	No	No	No	No	No		Swab taken	Not detected		Yes	No	No	2		Not indigenous	Female
41	36.4	84	97	20	138	92	51	No	Yes	No	No	No	No	Yes	No	Yes	No	No	Yes	No	No	No	Yes	No	No	No	No	No	No	No	No	No	No	No	No	Discharged	Swab not taken			No	No	No	4	39	Not indigenous	Female
42	36.1	94	96	16	144	95	50	No	No	No	No	No	No	No	No	No	No	No	No	No	No	Yes	No	No	No	No	No	No	No	No	No	No	No	No	No		Swab not taken			No	No	No	0		Not indigenous	Female
43	36.3	77	99	18	148	84	73	No	No	No	No	No	No	Yes	No	No	No	Yes	No	No	No	No	No	No	No	No	Yes	No	No	No	No	No	No	No	No		Swab taken	Not detected		No	No	No	2		Not indigenous	Male
44	36.7	105	93	35	167	97	75	No	No	No	No	No	No	No	Yes	Yes	No	No	No	No	No	No	No	No	No	No	No	No	No	No	No	No	Yes	No	No		Swab taken	Not detected		No	No	No	2		Not indigenous	Male
45	36	66	96	17	132	79	61	No	Yes	No	Yes	No	No	Yes	No	Yes	No	No	No	No	No	No	No	No	No	Yes	No	No	No	No	No	No	No	No	No	Discharged	Swab taken	Not detected	3	Yes	No	No	3	1	Not indigenous	Female
46	36.6	76	96	16	134	68	83	No	No	No	No	No	Yes	No	No	No	No	No	No	No	No	No	No	No	No	No	Yes	No	No	No	No	No	No	No	No		Swab taken	Not detected		No	Yes	No	1		Not indigenous	Female
47	36.9	99	99	18	136	83	57	No	Yes	No	No	No	No	Yes	No	No	No	No	No	No	No	No	No	No	No	No	No	No	No	No	No	No	No	No	No	Discharged	Swab taken	Not detected		No	No	No	1	5	Not indigenous	Female
48	37	95	97	18	135	83	63	No	Yes	No	No	No	Yes	Yes	No	No	No	No	Yes	Yes	No	No	Yes	No	No	No	No	No	Yes	Yes	No	No	No	No	No	Discharged	Swab not taken			No	Yes	No	5		Not indigenous	Female
49	36.9	117	98	16	123	89	51	No	No	No	No	No	No	No	No	No	No	No	No	No	No	Yes	No	No	No	No	No	No	No	No	No	No	No	No	No		Swab not taken			No	No	No	0		Not indigenous	Male
50	36.5	76	100	19	149	86	51	No	Yes	No	No	No	No	Yes	Yes	No	No	No	No	No	No	No	No	No	No	No	No	No	No	No	No	No	No	No	No	Discharged	Swab taken	Not detected		No	No	No	2	3	Not indigenous	Female
51	37.2	106	97	20	106	68	59	No	No	No	No	Yes	No	No	Yes	No	No	No	Yes	No	No	No	No	No	No	No	No	Yes	No	No	No	No	No	No	No		Swab taken	Not detected		No	Yes	No	3		Not indigenous	Male
52							76	No	No	No	No	No	No	No	No	No	No	No	No	No	No	Yes	No	No	No	No	No	No	No	No	No	No	No	No	No		Swab not taken			No	No	No	0		Not indigenous	Female
53	35.8	57	98	18	147	73	78	No	No	Yes	No	No	No	No	No	No	No	No	No	No	No	Yes	No	No	No	No	No	No	Yes	Yes	No	No	No	No	No	Discharged	Swab not taken			Yes	No	No	0		Not indigenous	Female
54	35.3	67	97		170	105	51	No	No	No	Yes	No	No	Yes	Yes	Yes	No	No	No	No	No	No	No	No	No	No	No	No	No	No	No	No	No	No	No	Discharged	Swab taken	Not detected	-3	Yes	No	No	3	4	Not indigenous	Female
55	36.8	78	100	18	101	64	50	No	No	No	No	No	Yes	Yes	No	Yes	No	No	No	No	No	No	No	No	No	No	No	No	No	No	Yes	No	No	No	No		Swab taken	Not detected		No	Yes	No	3		Not indigenous	Female
56	36.8	75	100	18	175	87	74	No	No	No	Yes	No	No	Yes	No	Yes	No	Yes	No	Yes	No	No	No	No	No	No	Yes	No	Yes	Yes	No	No	No	No	No	Discharged	Swab taken	Not detected	-5	Yes	No	No	4	12	Not indigenous	Female
57	36.3	61	95	6	138	61	81	No	No	No	No	No	No	No	No	No	No	No	No	No	No	Yes	No	No	No	No	No	No	No	No	No	No	No	No	No		Swab not taken			No	No	No	0		Not indigenous	Male
58	36.8	83	96	19	130	83	50	No	No	No	No	No	No	Yes	Yes	Yes	No	Yes	No	Yes	No	No	No	No	No	No	No	No	No	No	No	No	No	No	No	Discharged	Swab not taken			No	No	No	5	5	Not indigenous	Male
59	36.6	99	98	20	134	92	55	No	No	Yes	No	No	No	No	Yes	Yes	No	Yes	No	Yes	No	No	No	No	No	No	No	No	Yes	Yes	No	No	No	Yes	No	Discharged	Swab taken	Detected		Yes	No	No	4	7	Not indigenous	Male
60	36.3	65	99	16	156	83	54	No	Yes	No	No	No	No	Yes	No	Yes	No	Yes	No	No	No	No	Yes	No	No	No	No	No	Yes	Yes	No	No	No	No	No	Discharged	Swab taken	Not detected		No	No	No	4	5	Not indigenous	Female
61	36.5	74	97	16	141	104	55	No	No	Yes	No	No	No	Yes	No	Yes	No	No	Yes	Yes	No	No	No	No	No	No	No	No	Yes	No	No	No	No	No	No	Discharged	Swab taken	Detected		Yes	No	No	4	4	Indigenous	Male
62	36.5	87	95	18	148	91	51	No	No	No	No	No	No	Yes	No	No	No	No	No	No	No	No	No	No	No	No	No	No	No	No	Yes	No	No	Yes	No		Swab taken	Not detected		No	No	No	1		Not indigenous	Female
63	36.8	111	99	19	188	95	85	No	No	No	No	No	No	Yes	No	No	No	No	No	No	No	No	No	No	No	No	No	No	Yes	No	No	No	No	No	No		Swab taken	Not detected		No	No	No	1		Not indigenous	Female
64	35.9	71	96	16	118	57	80	No	No	No	No	No	No	No	No	No	No	No	No	No	No	Yes	No	No	No	No	No	No	No	No	No	No	No	No	No		Swab not taken			No	No	No	0		Not indigenous	Male
65	36.5	99	96	20	138	79	66	No	No	No	No	No	Yes	No	No	Yes	No	Yes	Yes	Yes	No	No	No	No	No	No	No	No	No	No	No	No	No	No	No	Discharged	Swab not taken			No	Yes	No	5	6	Not indigenous	Female
66	37.2	86	96	18	146	83	75	No	No	Yes	No	No	No	No	Yes	Yes	No	No	No	No	No	No	No	No	No	No	No	No	Yes	Yes	No	No	No	No	No	Discharged	Swab taken	Detected		Yes	No	No	2	14	Not indigenous	Male
67	35.9	65	98	16	131	86	60	No	Yes	No	No	No	No	Yes	No	Yes	No	Yes	No	No	No	No	No	No	No	No	No	No	No	No	No	No	No	No	No	Discharged	Swab taken	Not detected		No	No	No	3	-17	Not indigenous	Female
68	36.8	91	100	18	140	83	50	No	No	No	No	Yes	No	Yes	No	Yes	No	Yes	Yes	No	No	No	No	No	No	No	No	No	No	No	No	No	No	No	No	Discharged	Swab not taken			No	Yes	No	5	2	Not indigenous	Female
69	37	90	98	28	191	85	80	No	No	No	No	No	Yes	Yes	No	No	No	Yes	No	No	No	No	No	No	No	No	No	No	Yes	No	No	No	No	No	No	Discharged	Swab not taken			No	Yes	No	3		Not indigenous	Male
70	36.7	74	99	18	158	83	71	No	No	Yes	No	No	Yes	No	No	Yes	No	No	Yes	No	No	No	No	No	No	No	No	No	No	No	No	No	No	No	No	Discharged	Swab taken	Detected		Yes	Yes	No	3	7	Not indigenous	Male
71	36.4	94	99	18	154	100	54	No	Yes	No	No	No	Yes	Yes	No	Yes	No	Yes	No	Yes	No	No	No	No	No	No	Yes	No	No	No	No	No	No	No	No	Discharged	Swab taken	Not detected		No	Yes	No	5	7	Not indigenous	Male
72	36	79	99	16	138	92	64	No	No	Yes	No	No	No	Yes	No	No	No	No	No	No	No	No	No	No	No	No	No	No	No	No	Yes	No	No	No	No	Discharged	Swab taken	Not detected		Yes	No	No	1	3	Not indigenous	Male
73	36.2	62	97	16	147	86	64	No	No	No	No	No	No	No	No	Yes	No	Yes	No	No	No	No	No	No	No	No	No	No	No	No	No	No	No	No	No	Discharged	Swab not taken			No	No	No	2	14	Not indigenous	Male
74	37.1	86	97	16	137	73	62	No	No	No	No	No	No	Yes	No	No	No	No	No	No	No	No	No	No	No	No	No	No	Yes	Yes	No	No	No	No	No	Discharged	Swab not taken			No	No	No	1	0	Not indigenous	Female
75	35.6	80	99	16	139	91	57	No	No	No	No	No	No	Yes	No	Yes	No	Yes	No	No	No	No	No	No	Yes	No	No	No	No	No	No	No	No	No	No		Swab taken	Not detected		No	No	No	4		Not indigenous	Female
76	36.4	60	97	14	105	58	50	No	No	No	No	No	No	No	No	No	No	No	No	No	No	Yes	No	No	No	No	No	No	No	No	No	No	No	No	No		Swab not taken			No	No	No	0		Not indigenous	Male
77	36.6	65	98	17	159	87	62	No	No	No	No	No	Yes	Yes	No	No	No	No	Yes	Yes	No	No	No	No	No	No	No	Yes	No	No	No	No	No	No	No		Swab not taken			No	Yes	No	4		Not indigenous	Male
78	36.6	87	99	16	142	81	53	No	No	No	Yes	No	Yes	Yes	No	Yes	No	Yes	Yes	No	No	No	No	No	No	No	No	No	No	No	No	No	No	No	No		Swab taken		1	Yes	Yes	No	5	1	Not indigenous	Male
79	37	114	97	14	172	120	52	No	Yes	No	Yes	No	No	No	No	No	No	Yes	No	Yes	No	No	No	No	No	No	No	No	Yes	No	No	No	No	No	No	Discharged	Swab not taken		2	Yes	No	No	2	6	Not indigenous	Female
80	36.9	86	97	16	149	75	71	No	No	No	Yes	No	No	Yes	No	Yes	No	Yes	No	No	No	No	No	No	No	No	Yes	No	No	No	No	No	Yes	No	No	Discharged	Swab taken	Not detected	6	Yes	No	No	3	4	Not indigenous	Male
81	36.9	81	98	18	127	61	81	No	No	No	No	No	No	No	No	Yes	No	Yes	No	No	No	No	Yes	No	No	No	No	No	No	No	No	No	No	No	No		Swab taken	Detected		No	No	No	3		Not indigenous	Female
82	36.3	86	97	16	162	87	50	No	No	Yes	No	No	No	No	No	No	No	No	No	No	No	Yes	No	No	No	No	No	No	No	No	No	No	No	No	No	Discharged	Swab not taken			Yes	No	No	0		Not indigenous	Male
83	36.6	85	95	18	137	86	74	No	No	Yes	No	No	No	Yes	No	Yes	No	Yes	No	Yes	No	No	No	No	No	No	No	No	No	No	No	No	No	No	No	Discharged	Swab taken	Detected		Yes	No	No	4	11	Not indigenous	Female
84	36.5	83	97	18	143	84	70	No	No	Yes	Yes	No	No	Yes	No	Yes	No	Yes	No	No	No	No	No	No	No	No	No	No	No	No	No	No	No	No	No	Discharged	Swab taken	Not detected	3	Yes	No	No	3	2	Not indigenous	Female
85	36	77	95	18	145	94	66	No	Yes	No	No	No	Yes	Yes	Yes	Yes	No	Yes	No	Yes	No	No	Yes	No	No	No	No	No	Yes	Yes	No	No	No	Yes	No	Discharged	Swab not taken			No	Yes	No	5		Not indigenous	Female
86	36	91	88	24	150	77	81	No	No	No	No	No	Yes	No	Yes	Yes	No	No	No	No	No	No	No	No	No	No	Yes	Yes	No	No	No	No	No	Yes	No		Swab taken	Not detected		No	Yes	No	3		Not indigenous	Male
87	36.5	82	98	16	119	85	47	No	No	No	No	No	Yes	No	Yes	No	No	No	Yes	Yes	No	No	Yes	No	No	Yes	No	No	No	No	No	No	No	No	No	Discharged	Swab taken	Not detected		No	Yes	No	5	7	Not indigenous	Female
88	35.8	73	99	18	152	95	55	No	No	No	Yes	No	No	Yes	No	No	No	Yes	No	Yes	No	No	No	No	No	No	No	No	No	No	No	No	No	No	No	Discharged	Swab taken	Not detected	4	Yes	No	No	3	2	Not indigenous	Male
89	36.6	59	96	18	122	75	84	No	No	No	No	No	No	No	No	No	No	No	No	No	No	No	No	No	No	No	Yes	Yes	Yes	No	No	No	No	No	No		Swab taken	Not detected		No	No	No	0		Not indigenous	Male
90	36.8	67	99	22	164	103	49	No	No	No	No	No	Yes	Yes	No	No	No	No	No	Yes	No	No	No	No	No	No	No	No	No	No	Yes	No	No	No	No		Swab not taken			No	Yes	No	3		Not indigenous	Male
91	36.3	109	96	20	139	84	50	No	Yes	No	No	No	No	Yes	Yes	No	No	Yes	Yes	No	No	No	No	No	No	No	No	No	No	No	No	No	No	Yes	No	Discharged	Swab taken	Not detected		No	No	No	4	2	Not indigenous	Female
92	37	84	97	16	123	77	66	No	Yes	No	No	No	No	No	Yes	Yes	No	Yes	No	No	No	No	Yes	No	No	No	No	No	No	No	No	No	No	No	No	Discharged	Swab taken	Not detected		No	No	No	4	3	Not indigenous	Female
93	36	71	100	12	121	70	75	No	No	No	No	No	No	No	No	No	No	No	No	No	No	Yes	No	No	No	No	No	No	No	No	No	No	No	No	No		Swab not taken			No	No	No	0		Not indigenous	Female
94	36.7	118	100	24	188	102	69	No	No	No	No	No	No	No	No	No	No	No	No	Yes	No	No	No	No	Yes	No	No	No	Yes	No	No	No	No	No	No		Swab taken	Not detected		No	No	No	2		Not indigenous	Female
95	35.8	74	95	18	106	69	62	No	No	No	No	No	No	No	No	No	No	No	No	No	No	Yes	No	No	No	No	No	No	No	No	No	No	No	No	No		Swab not taken			No	No	No	0		Not indigenous	Female
96	36.1	82	96	20	162	83	87	No	No	No	No	No	Yes	Yes	No	No	Yes	Yes	No	No	No	No	Yes	No	No	No	No	No	Yes	No	No	No	No	No	No		Swab taken	Not detected		No	Yes	Yes	5		Not indigenous	Female
97	36.3	59	100	18	120	80	59	No	No	No	Yes	No	No	Yes	No	Yes	No	Yes	No	No	No	No	No	No	No	No	No	No	No	No	No	No	No	No	No	Discharged	Swab taken	Not detected	3	Yes	No	No	3	1	Not indigenous	Male
98	36.9	88	97	17	125	76	62	No	No	No	No	No	No	No	Yes	Yes	Yes	Yes	Yes	Yes	Yes	No	No	No	No	No	No	No	No	No	Yes	No	No	No	No		Swab not taken			No	No	Yes	5		Not indigenous	Male
99	36.9	65	96	17	145	93	50	No	No	No	No	No	No	Yes	No	No	No	Yes	No	Yes	No	No	No	No	No	No	No	No	No	No	No	No	No	No	No		Swab taken	Not detected		No	No	No	3		Not indigenous	Male
100							54	No	No	No	No	No	No	Yes	No	No	Yes	Yes	No	Yes	No	No	No	No	No	No	No	No	No	No	No	No	No	No	No		Swab not taken			No	No	Yes	4		Not indigenous	Female
101	36.7	66	97	17	100	55	53	No	Yes	No	No	No	No	Yes	No	No	No	Yes	Yes	No	No	No	No	No	No	No	No	No	No	No	Yes	No	No	No	No	Discharged	Swab taken	Not detected		No	No	No	3	2	Not indigenous	Female
102	36.6	94	97	20	145	89	65	No	Yes	No	Yes	No	No	No	No	Yes	No	No	No	No	No	No	No	No	No	No	No	No	No	No	Yes	No	No	No	No	Discharged	Swab taken	Not detected	4	Yes	No	No	1	1	Not indigenous	Female
103	36.1	82	100	18	115	78	61	No	No	No	No	Yes	No	No	Yes	Yes	No	Yes	No	Yes	No	No	No	No	No	No	No	No	No	No	No	No	No	No	No	Discharged	Swab taken	Not detected		No	Yes	No	5	3	Not indigenous	Female
104	36.7	55	97	20	179	71	67	No	No	No	No	No	No	No	Yes	Yes	No	Yes	No	No	No	No	No	No	No	No	Yes	Yes	Yes	No	No	No	Yes	No	No		Swab taken	Not detected		No	No	No	3		Not indigenous	Male
105	36.7	93	98	18	150	83	45	No	No	No	No	No	Yes	Yes	No	Yes	No	Yes	No	No	No	No	No	No	No	No	No	Yes	No	No	No	No	No	Yes	No		Swab taken	Not detected		No	Yes	No	4		Not indigenous	Female
106	36.7	63	99	18	131	69	53	No	No	No	No	No	No	No	No	Yes	No	Yes	Yes	Yes	No	No	No	No	No	No	No	No	No	No	No	No	No	No	No		Swab taken	Not detected		No	No	No	4		Not indigenous	Female
107	36.6	63	97	18	151	82	67	No	No	Yes	No	No	No	No	No	No	No	No	No	No	No	Yes	No	No	No	No	No	No	No	No	No	No	No	No	No	Discharged	Swab taken	Not detected		Yes	No	No	0	0	Not indigenous	Female
108	36.9	102	95	18	154	111	54	No	No	No	No	No	Yes	No	No	No	No	No	No	Yes	No	No	No	No	No	No	No	No	No	No	No	No	No	No	No	Discharged	Swab not taken			No	Yes	No	2	1	Not indigenous	Male
109	36.4	65	100	16	138	76	66	No	Yes	Yes	No	No	No	Yes	No	No	No	No	No	No	No	No	Yes	No	No	No	No	No	Yes	No	No	No	No	No	No	Discharged	Swab taken	Not detected		Yes	No	No	2	0	Not indigenous	Female
110	37	138	98	20	133	74	80	No	No	No	No	No	No	No	Yes	No	No	No	No	No	No	No	No	No	No	No	Yes	No	Yes	No	No	No	No	No	No		Swab taken	Not detected		No	No	No	1		Not indigenous	Male
111	36.9	86	99	20	154	92	48	No	Yes	No	No	No	No	Yes	Yes	Yes	No	Yes	No	No	No	No	No	No	No	No	No	No	No	No	No	No	No	No	No	Discharged	Swab taken	Not detected		No	No	No	4	1	Not indigenous	Female
112	36.3	79	97	18	164	100	61	No	No	No	No	No	No	Yes	No	No	No	No	Yes	No	No	No	No	No	No	No	No	No	No	No	No	No	No	No	No	Discharged	Swab taken	Not detected		No	No	No	2	4	Not indigenous	Male
113	36.3	93	98	18	129	83	46	No	No	Yes	No	No	Yes	Yes	No	Yes	No	No	Yes	Yes	No	No	No	No	No	No	No	No	No	No	No	No	No	No	No	Discharged	Swab taken	Not detected		Yes	Yes	No	5	2	Not indigenous	Female
114	37.1	83	96	18	82	50	45	No	No	Yes	No	Yes	Yes	Yes	No	No	No	Yes	No	Yes	No	No	Yes	No	No	No	No	No	No	No	No	No	Yes	No	No		Swab taken	Detected		Yes	Yes	No	5		Not indigenous	Male
115	35.5	74	99	18	132	78	56	No	No	No	Yes	No	No	Yes	No	Yes	No	No	No	No	No	No	No	No	No	No	No	No	No	No	No	No	No	No	No	Discharged	Swab taken	Not detected	4	Yes	No	No	2	1	Not indigenous	Male
116	35.9	79	99	18	137	82	52	No	No	Yes	Yes	No	No	Yes	No	No	No	No	No	No	No	No	No	No	No	No	No	No	No	No	No	No	No	No	No	Discharged	Swab taken	Not detected	9	Yes	No	No	1	2	Not indigenous	Female
117	36.3	118	96	18	161	74	57	No	No	No	No	No	No	Yes	Yes	Yes	No	No	No	No	No	No	No	No	No	No	No	No	Yes	No	No	No	No	No	No		Swab taken	Not detected		No	No	No	3		Not indigenous	Female
118	36.6	61	99	16	152	80	67	No	Yes	No	No	No	No	No	No	No	No	Yes	No	No	No	No	No	No	No	No	No	No	No	No	No	No	Yes	No	No	Discharged	Swab taken	Not detected		No	No	No	1		Not indigenous	Male
119	37	96	96	18	117	78	59	No	No	Yes	No	No	Yes	No	Yes	Yes	No	No	Yes	Yes	No	No	No	No	No	No	No	No	No	No	No	No	No	No	No		Swab taken	Detected		Yes	Yes	No	5	7	Not indigenous	Male
120	36.4	120	98		170	100	69	No	No	No	No	Yes	No	Yes	Yes	Yes	No	Yes	No	No	No	No	No	No	No	No	No	No	No	No	No	No	No	Yes	No	Discharged	Swab not taken			No	Yes	No	5	6	Not indigenous	Female
121	36.4	81	100	16	137	88	45	No	Yes	No	No	No	No	Yes	No	No	No	Yes	Yes	No	No	No	No	No	No	No	No	No	No	No	No	No	No	No	No	Discharged	Swab not taken			No	No	No	3	3	Not indigenous	Female
122	36.4	92	97	18	154	76	45	No	No	No	No	No	Yes	Yes	Yes	Yes	No	Yes	Yes	Yes	No	No	No	No	No	No	No	No	No	No	No	No	No	No	No	Discharged	Swab not taken			No	Yes	No	5	14	Not indigenous	Male
123	35.7	101	100	16	175	94	53	No	Yes	No	No	Yes	No	No	No	No	No	Yes	No	No	No	No	No	No	No	No	No	No	No	No	No	No	No	No	No	Discharged	Swab taken	Not detected		No	Yes	No	2	1	Not indigenous	Female
124	36.6	60	99	18	122	69	45	No	No	No	Yes	No	No	Yes	Yes	Yes	No	No	Yes	No	No	No	No	No	No	No	No	No	No	No	No	No	No	No	No	Discharged	Swab taken	Not detected	1	Yes	No	No	4	1	Not indigenous	Male
125	36.9	95	97	18	146	75	59	No	No	No	No	No	Yes	Yes	Yes	Yes	No	No	Yes	Yes	No	No	Yes	No	No	No	No	No	No	No	Yes	No	No	Yes	No		Swab taken	Not detected		No	Yes	No	5		Not indigenous	Female
126	36.3	77	98	19	163	87	61	No	Yes	No	No	No	Yes	Yes	Yes	Yes	No	Yes	Yes	Yes	No	No	No	No	No	No	Yes	No	Yes	No	No	No	No	No	No	Discharged	Swab taken	Not detected		No	Yes	No	5	12	Not indigenous	Female
127	36.7	107	97	20	156	83	64	No	Yes	No	No	No	No	Yes	No	Yes	No	Yes	No	No	No	No	No	No	No	No	No	Yes	Yes	Yes	No	No	No	No	No	Discharged	Swab taken	Not detected		No	No	No	3	6	Not indigenous	Female
128	36	86	100	20	176	86	58	No	No	No	No	No	No	Yes	Yes	Yes	No	No	No	No	No	No	No	No	No	No	No	Yes	Yes	No	No	No	No	No	No		Swab taken	Not detected		No	No	No	3		Not indigenous	Female
129	36.6	55	97	18	160	80	70	No	No	No	No	No	No	Yes	No	Yes	No	Yes	No	Yes	No	No	No	No	No	No	No	No	No	No	No	No	No	No	No		Swab taken	Not detected		No	No	No	4		Not indigenous	Female
130	36.2	79	99	17	161	96	55	Yes	Yes	Yes	No	No	No	No	No	Yes	No	Yes	No	No	No	No	No	No	No	No	No	No	No	No	No	No	No	No	No	Discharged	Swab taken	Not detected		Yes	No	No	2	7	Not indigenous	Male
131	35.6	102	94	28	148	83	62	No	No	No	No	No	Yes	Yes	Yes	Yes	No	Yes	No	Yes	Yes	No	No	No	Yes	No	Yes	No	No	No	No	No	Yes	Yes	No	Transferred to ED	Swab not taken			No	Yes	Yes	5	14	Not indigenous	Female
132	36.3	76	97	12	127	67	70	No	No	No	Yes	No	No	No	No	No	No	No	No	No	No	Yes	No	No	No	No	Yes	No	No	No	No	No	No	No	No	Discharged	Swab not taken			Yes	No	No	0		Not indigenous	Male
133	36.1	81	95	16	103	71	44	No	No	No	No	No	No	No	No	No	No	No	No	No	No	Yes	No	No	No	No	No	No	No	No	No	No	No	No	No		Swab not taken			No	No	No	0		Not indigenous	Male
134	36.8	80	98	18	130	83	65	No	Yes	No	Yes	No	No	No	No	No	No	No	No	No	No	Yes	No	No	No	No	No	No	No	No	No	No	No	No	No	Discharged	Swab not taken			Yes	No	No	0		Not indigenous	Female
135	36	117	98	16			65	No	Yes	No	No	No	No	No	No	Yes	No	No	No	No	No	No	No	No	No	No	No	No	Yes	Yes	No	No	No	No	No	Discharged	Swab taken	Not detected		No	No	No	1	12	Not indigenous	Female
136	36.7	95	96	21	117	80	43	No	No	No	No	No	Yes	Yes	Yes	Yes	No	Yes	Yes	Yes	No	No	Yes	No	No	No	No	No	No	No	No	No	No	Yes	No	Discharged	Swab taken	Not detected		No	Yes	No	5	2	Not indigenous	Female
137	36.7	120	97	20	94	59	64	No	No	No	No	Yes	No	Yes	No	Yes	Yes	Yes	Yes	Yes	Yes	No	No	No	No	No	No	Yes	Yes	No	No	No	No	No	No		Swab taken	Not detected		No	Yes	Yes	5		Not indigenous	Female
138	36.4	88	98	16	133	64	66	No	No	No	Yes	Yes	Yes	No	No	No	No	No	No	Yes	No	No	Yes	No	No	No	No	Yes	No	No	No	No	No	No	No	Discharged	Swab taken	Not detected		Yes	Yes	No	4		Not indigenous	Male
139	35.8		95	15	165	90	75	No	No	No	No	No	No	No	No	No	No	No	No	No	No	Yes	No	No	No	No	No	No	No	No	No	No	No	No	No		Swab not taken			No	No	No	0		Not indigenous	Male
140	36.2	86	100	16	116	76	43	No	Yes	No	No	No	No	Yes	No	No	No	Yes	No	Yes	No	No	No	No	No	No	No	No	No	No	No	No	No	No	No	Discharged	Swab taken	Not detected		No	No	No	3	5	Not indigenous	Female
141	36.8	83	95	18	134	85	63	No	No	Yes	No	No	Yes	Yes	No	Yes	No	Yes	No	Yes	No	No	No	No	No	No	No	No	No	No	No	No	No	No	No		Swab taken	Not detected		Yes	Yes	No	5		Not indigenous	Female
142	36.5	100	96		141	89	48	No	Yes	No	No	Yes	No	Yes	No	No	No	No	No	Yes	No	No	No	No	No	No	No	No	No	No	No	No	No	No	No	Discharged	Swab taken	Not detected		No	Yes	No	3	2	Not indigenous	Female
143	36.9	84	100	17	133	77	44	No	No	No	No	No	No	Yes	No	Yes	No	No	No	Yes	No	No	No	No	No	No	No	No	No	No	No	No	No	No	No		Swab not taken			No	No	No	3		Not indigenous	Female
144	36.3	69	100	17	114	54	53	No	No	Yes	No	No	Yes	Yes	No	No	No	Yes	No	Yes	No	No	Yes	No	No	No	No	No	No	No	No	No	No	No	No		Swab taken	Detected		Yes	Yes	No	5		Not indigenous	Male
145	36.8	90	98	23	175	97	52	No	No	No	No	No	Yes	Yes	No	Yes	Yes	Yes	No	Yes	Yes	No	No	No	No	No	No	No	Yes	No	No	Yes	No	No	No		Swab not taken			No	Yes	Yes	5		Not indigenous	Male
146	37.4	80	98	28	110	70	72	No	No	No	No	No	No	No	Yes	No	No	No	No	No	No	No	No	No	No	No	Yes	No	No	No	No	No	Yes	No	No		Swab taken	Not detected		No	No	No	1		Not indigenous	Female
147	36.6	101	98	18	136	86	43	No	No	No	No	No	Yes	Yes	Yes	Yes	No	No	No	Yes	No	No	No	No	No	No	No	No	No	No	No	No	No	No	No	Discharged	Swab not taken			No	Yes	No	5	15	Not indigenous	Female
148	36.6	103	96	18	142	75	72	No	No	No	No	No	Yes	Yes	Yes	Yes	No	Yes	No	Yes	No	No	No	No	No	No	No	No	No	No	No	No	No	Yes	No		Swab taken	Not detected		No	Yes	No	5		Not indigenous	Male
149	36	76	99	18	162	98	73	No	No	No	No	No	No	No	No	No	No	No	No	No	No	No	No	No	No	No	No	No	Yes	No	No	No	No	No	No		Swab taken	Not detected		No	No	No	0		Not indigenous	Male
150	35.8	98	98	16	139	78	59	No	No	No	No	No	No	No	No	No	No	No	No	No	No	Yes	No	No	No	No	No	No	No	No	No	No	No	No	No		Swab not taken			No	No	No	0		Not indigenous	Male
151	36.9	127	99	20	164	101	43	No	No	No	No	No	Yes	Yes	Yes	No	No	Yes	Yes	No	Yes	No	No	No	No	No	No	Yes	Yes	No	No	No	No	No	No		Swab taken	Not detected		No	Yes	Yes	5		Not indigenous	Male
152	36.4	75	100	18	116	68	57	No	Yes	Yes	No	No	Yes	Yes	Yes	No	No	Yes	No	Yes	No	No	Yes	No	No	No	No	No	No	No	No	No	No	No	No	Discharged	Swab taken	Not detected		Yes	Yes	No	5	5	Not indigenous	Female
153	36.8	88	100	18	141	79	44	No	No	No	No	Yes	No	Yes	Yes	No	No	No	No	Yes	No	No	No	No	No	No	No	No	Yes	No	No	No	No	No	No		Swab taken	Not detected		No	Yes	No	4		Not indigenous	Female
154	36.3	79	96	18	112	65	45	No	No	No	No	No	No	Yes	No	No	No	No	No	Yes	No	No	No	No	No	No	No	No	No	No	No	No	No	Yes	No	Discharged	Swab taken	Not detected		No	No	No	2	4	Not indigenous	Female
155	36.6	77	100	16	132	75	47	No	Yes	No	No	Yes	No	Yes	No	Yes	No	Yes	No	No	No	No	No	No	No	No	No	No	Yes	Yes	No	No	No	No	No	Discharged	Swab taken	Not detected		No	Yes	No	4		Not indigenous	Female
156	36.7	61	97	18	112	75	45	No	No	No	No	No	Yes	Yes	No	Yes	No	Yes	No	Yes	No	No	No	No	No	No	No	No	No	No	No	No	No	No	No		Swab taken	Not detected		No	Yes	No	5		Not indigenous	Female
157	36.9	63	98	16	105	69	44	No	No	No	No	Yes	No	No	No	No	No	No	No	Yes	No	No	Yes	No	No	Yes	No	No	No	No	No	No	No	No	No		Swab not taken			No	Yes	No	4		Not indigenous	Male
158	36.5	81	95	15	144	97	51	No	No	No	No	No	No	No	No	Yes	No	Yes	No	Yes	No	No	No	No	No	No	No	No	No	No	No	No	No	No	No		Swab taken	Not detected		No	No	No	3		Not indigenous	Male
159	36.4	72	100		102	70	58	No	Yes	No	No	Yes	No	Yes	No	No	No	No	Yes	Yes	No	No	No	No	No	No	No	No	No	No	No	Yes	No	No	No	Discharged	Swab taken	Not detected		No	Yes	No	4	11	Not indigenous	Female
160	36.7	80	99	19	120	66	60	No	Yes	Yes	No	No	Yes	Yes	No	Yes	No	No	No	Yes	No	No	No	No	No	No	No	No	No	No	No	No	No	No	No	Discharged	Swab taken	Not detected		Yes	Yes	No	4	2	Not indigenous	Female
161	35.9	86	96	20	175	107	47	No	No	Yes	No	No	No	Yes	No	Yes	No	No	Yes	Yes	No	No	No	No	No	No	No	No	No	No	Yes	No	No	No	No	Discharged	Swab taken	Not detected		Yes	No	No	4	15	Not indigenous	Female
162	36.1	79	99	18	115	66	60	No	Yes	No	Yes	No	No	Yes	No	No	No	No	No	Yes	No	No	No	No	No	No	No	No	No	No	No	No	No	No	No	Discharged	Swab taken	Not detected	11	Yes	No	No	2	2	Not indigenous	Male
163	36.3	80	96	17	124	72	53	No	Yes	No	No	No	No	No	No	No	No	No	No	No	No	No	No	No	No	No	No	No	No	No	No	No	No	Yes	No	Discharged	Swab not taken			No	No	No	0		Not indigenous	Female
164	37	104	99	20	171	80	58	No	Yes	No	No	Yes	No	Yes	Yes	Yes	No	Yes	No	No	No	No	No	No	No	No	No	No	Yes	Yes	No	No	Yes	No	No	Discharged	Swab taken	Not detected		No	Yes	No	5		Not indigenous	Female
165	36.8	84	98		121	77	57	No	No	No	No	No	Yes	Yes	No	Yes	No	No	Yes	Yes	No	No	No	No	No	No	No	No	No	No	No	Yes	Yes	No	No	Discharged	Swab not taken			No	Yes	No	5	6	Not indigenous	Female
166	35.9	78	95		118	80	48	No	Yes	No	No	No	Yes	Yes	Yes	No	No	Yes	No	Yes	No	No	No	No	No	No	No	No	No	No	No	No	No	No	No	Discharged	Swab taken	Not detected		No	Yes	No	5	2	Not indigenous	Female
167	37.2	83	95	16	121	79	48	No	No	Yes	No	No	No	Yes	Yes	Yes	No	Yes	Yes	No	No	No	No	No	No	No	No	No	No	No	No	No	No	No	No	Discharged	Swab taken	Not detected		Yes	No	No	5	3	Not indigenous	Male
168	35.9	104	98	16	149	95	35	No	No	No	No	Yes	Yes	Yes	No	No	No	No	No	Yes	No	No	No	No	No	No	No	No	No	No	No	No	No	No	No	Discharged	Swab not taken			No	Yes	No	4	3	Not indigenous	Male
169	36.9	83	99	17	109	77	22	No	No	No	Yes	No	No	Yes	No	Yes	No	Yes	No	No	No	No	No	No	No	No	No	No	No	No	No	No	No	No	No	Discharged	Swab taken	Not detected	1	Yes	No	No	3	3	Not indigenous	Female
170	35.8	105	97	20	181	99	54	No	Yes	No	No	No	Yes	No	No	Yes	No	No	No	No	No	No	No	No	No	No	No	No	No	No	No	No	No	No	No	Discharged	Swab taken	Not detected		No	Yes	No	2	1	Not indigenous	Male
171	36.5	72	96		113	57	36	No	Yes	No	No	No	Yes	Yes	No	No	No	Yes	Yes	Yes	No	No	No	No	No	No	No	No	No	No	No	No	No	No	No	Discharged	Swab taken	Not detected		No	Yes	No	5	3	Not indigenous	Female
172	36.2	91	100	19	123	82	44	No	No	Yes	No	No	No	Yes	No	No	No	Yes	No	No	No	No	No	No	No	No	No	No	No	No	No	No	No	No	No	Discharged	Swab taken	Not detected		Yes	No	No	2	3	Not indigenous	Female
173	36.4	63	99	18	133	79	77	No	No	No	No	No	No	Yes	No	Yes	No	Yes	No	No	No	No	No	No	No	No	Yes	No	No	No	No	No	No	No	No		Swab not taken			No	No	No	3		Not indigenous	Male
174	36.5	89	100	16	140	91	35	No	Yes	No	No	No	No	Yes	No	No	No	Yes	No	No	No	No	No	No	No	No	No	No	No	No	No	No	No	No	No	Discharged	Swab taken	Not detected		No	No	No	2	1	Not indigenous	Female
175	36.6	102	98	18	164	110	43	No	No	No	No	No	No	Yes	No	Yes	No	No	No	No	No	No	No	No	No	No	No	No	No	No	No	No	No	No	No		Swab taken	Not detected		No	No	No	2		Not indigenous	Female
176	36.6	90	96	16	174	100	44	No	No	No	No	No	Yes	Yes	Yes	No	No	No	No	Yes	No	No	No	No	No	No	No	No	No	No	Yes	No	No	No	No		Swab taken	Not detected		No	Yes	No	4		Not indigenous	Female
177	36.4	76	97	16	134	70	72	No	No	No	No	Yes	No	Yes	No	Yes	No	Yes	Yes	Yes	No	No	No	No	No	No	No	No	No	No	No	No	No	No	No	Discharged	Swab not taken			No	Yes	No	5	24	Not indigenous	Male
178	37.6	98	98	18	149	88	52	Yes	Yes	No	No	No	No	Yes	No	Yes	No	Yes	No	No	No	No	No	No	No	No	No	No	No	No	No	No	No	Yes	No	Discharged	Swab taken	Not detected		No	No	No	3	5	Not indigenous	Female
179	37.1	111	99	18	159	90	20	No	No	No	No	No	No	Yes	No	No	No	Yes	No	No	No	No	No	No	No	No	No	No	No	No	No	No	No	No	No	Discharged	Swab not taken			No	No	No	2	0	Not indigenous	Female
180	35.9	110	98	18	128	82	34	No	No	No	No	No	Yes	Yes	Yes	Yes	No	No	No	Yes	No	No	No	No	No	No	No	No	No	No	No	No	No	No	No		Swab taken	Not detected		No	Yes	No	5		Not indigenous	Female
181	36.5	88	98	17	114	75	32	No	No	Yes	No	No	No	Yes	No	Yes	No	No	Yes	Yes	No	No	Yes	No	No	No	No	No	No	No	No	No	No	No	No	Discharged	Swab taken	Not detected		Yes	No	No	5	1	Not indigenous	Female
182	39.3	120	98	20	100	60	26	No	No	No	No	Yes	No	No	No	No	No	No	No	Yes	No	No	No	No	No	No	No	No	No	No	No	No	No	No	No		Swab taken	Not detected		No	Yes	No	2		Indigenous	Female
183	36.8	91	98	19	163	95	58	No	No	No	No	No	No	No	No	Yes	No	Yes	No	No	Yes	No	No	No	No	No	No	No	Yes	No	No	No	No	No	No		Swab not taken			No	No	Yes	3		Not indigenous	Female
184	37.2	92	98	22	158	96	33	No	No	No	Yes	No	Yes	No	Yes	Yes	No	No	No	Yes	No	No	No	No	No	No	No	No	No	No	No	No	No	No	No	Discharged	Swab taken	Not detected	15	Yes	Yes	No	4	10	Not indigenous	Male
185	36.7	67	96	16	142	93	55	No	No	No	No	No	No	Yes	Yes	No	No	Yes	No	No	No	No	No	No	No	No	No	No	No	No	No	No	No	No	No		Swab taken	Not detected		No	No	No	3		Not indigenous	Female
186	36.2	96	99	18	115	89	41	No	Yes	No	Yes	No	No	No	No	Yes	No	Yes	No	Yes	No	No	No	No	No	No	No	No	No	No	No	No	No	No	No	Discharged	Swab taken	Not detected	2	Yes	No	No	3	2	Not indigenous	Female
187	36.6	75	99	17	112	71	48	No	Yes	No	No	No	No	Yes	No	No	No	No	No	No	No	No	No	No	No	No	No	No	No	No	No	No	No	No	No	Discharged	Swab taken	Not detected		No	No	No	1	0	Not indigenous	Female
188	36.4	68	98	18	122	81	31	No	Yes	No	No	No	No	Yes	No	No	No	No	No	Yes	No	No	Yes	No	No	No	No	No	No	No	No	No	No	No	No	Discharged	Swab taken	Not detected		No	No	No	3	9	Not indigenous	Male
189	36.8	90	97	20	142	95	56	No	No	No	No	No	Yes	Yes	No	No	No	Yes	Yes	Yes	No	No	Yes	No	Yes	No	No	No	No	No	No	No	No	No	No		Swab taken	Not detected		No	Yes	No	5		Not indigenous	Female
190	36.2	114	97	19	129	78	21	No	No	No	Yes	No	No	Yes	No	No	No	Yes	No	No	No	No	No	No	No	No	No	No	No	No	No	No	No	No	No	Discharged	Swab taken	Detected	-7	Yes	No	No	2	12	Not indigenous	Female
191	36.2	60	96	17	128	74	45	No	No	No	No	No	No	No	No	No	No	No	No	No	No	Yes	No	No	No	No	No	No	No	No	No	No	No	No	No		Swab not taken			No	No	No	0		Not indigenous	Male
192	36.7	77	100	18	119	75	31	No	No	No	Yes	No	No	Yes	No	Yes	No	Yes	No	No	No	No	No	No	No	No	No	No	No	No	No	No	No	No	No	Discharged	Swab taken	Not detected	4	Yes	No	No	3	2	Not indigenous	Female
193	36.7	80	100	18	162	97	39	No	No	No	No	No	No	No	Yes	Yes	No	Yes	No	No	No	No	No	No	No	No	No	No	No	No	No	No	No	No	No		Swab taken	Not detected		No	No	No	3		Not indigenous	Female
194	36.8	74	98	16	118	56	40	No	No	No	No	No	No	Yes	No	Yes	No	Yes	No	Yes	No	No	No	No	No	No	No	No	No	No	No	No	No	No	No		Swab taken	Not detected		No	No	No	4		Not indigenous	Female
195	35.8	75	98	19	109	68	37	No	No	Yes	No	No	No	Yes	No	No	No	No	No	No	No	No	No	No	No	Yes	No	No	No	No	No	No	No	No	No	Discharged	Swab taken	Not detected		Yes	No	No	2	16	Not indigenous	Female
196	36.9	70	97	16	119	85	31	No	Yes	No	No	No	No	Yes	Yes	Yes	No	Yes	Yes	No	No	No	No	No	No	No	No	No	No	No	No	No	No	No	No	Discharged	Swab taken	Not detected		No	No	No	5	2	Not indigenous	Female
197	36.3	71	99	18	137	72	21	No	No	Yes	No	No	No	No	No	Yes	No	Yes	No	Yes	No	No	No	No	No	No	No	No	No	No	Yes	No	No	No	No	Discharged	Swab taken	Not detected		Yes	No	No	3		Not indigenous	Male
198	36.7	67	98	20	177	92	64	No	No	No	No	No	No	Yes	No	Yes	No	Yes	No	No	No	No	No	No	No	No	No	No	No	No	Yes	No	Yes	No	No	Discharged	Swab not taken			No	No	No	3	4	Not indigenous	Male
199	36.8	92	100	20	117	76	24	No	No	No	No	No	Yes	Yes	No	Yes	No	No	No	Yes	No	No	Yes	No	No	No	No	No	No	No	Yes	No	No	No	No		Swab taken	Not detected		No	Yes	No	5		Not indigenous	Female
200	35.8	80	98		157	82	61	No	Yes	No	No	No	No	Yes	No	Yes	No	Yes	Yes	Yes	No	No	No	No	No	No	No	No	No	No	No	No	Yes	No	No	Discharged	Swab taken	Not detected		No	No	No	5	2	Not indigenous	Female
201	35.3	67	97	18	147	81	20	No	No	No	No	No	No	No	No	No	No	No	No	No	No	Yes	No	No	No	No	No	No	No	No	No	No	No	No	No		Swab not taken			No	No	No	0		Not indigenous	Male
202	36.6	78	99	14	140	80	44	No	Yes	Yes	No	No	No	Yes	No	Yes	No	Yes	No	Yes	No	No	No	No	No	No	No	No	No	No	No	No	No	No	No	Discharged	Swab taken	Not detected		Yes	No	No	4	10	Not indigenous	Female
203	36.8	61	96	18	139	82	56	No	No	Yes	No	No	No	No	No	Yes	No	No	No	Yes	No	No	No	No	No	No	Yes	No	Yes	Yes	No	No	No	No	No	Discharged	Swab taken	Detected		Yes	No	No	2	7	Not indigenous	Male
204	38.5	132	97	22	131	85	20	No	Yes	No	No	Yes	Yes	Yes	No	Yes	No	No	Yes	Yes	No	No	Yes	No	No	No	No	No	No	No	No	No	No	Yes	No	Transferred to ED	Swab taken	Not detected		No	Yes	No	5	3	Not indigenous	Female
205	37.7	139	100	20	118	76	20	No	No	No	No	No	Yes	No	Yes	Yes	No	Yes	Yes	Yes	Yes	No	Yes	No	No	No	No	No	No	No	No	No	No	No	No	Transferred to ED	Swab taken	Not detected		No	Yes	Yes	5	4	Not indigenous	Female
206	36.8	81	100	18	154	97	22	No	No	No	Yes	No	No	Yes	No	Yes	No	No	No	No	No	No	No	No	No	No	No	No	No	No	No	No	No	No	No	Discharged	Swab taken	Not detected	4	Yes	No	No	2	2	Not indigenous	Male
207	36.1	113	100	20	122	85	17	No	No	Yes	No	No	No	No	No	No	No	Yes	No	Yes	No	No	No	No	No	No	No	No	No	No	No	No	No	No	No	Discharged	Swab taken	Detected		Yes	No	No	2	1	Not indigenous	Female
208	35.5	81	97	23	125	76	26	No	No	No	No	No	Yes	No	No	Yes	No	No	No	Yes	No	No	No	No	No	No	No	No	No	No	Yes	No	No	No	No		Swab not taken			No	Yes	No	3		Not indigenous	Male
209	36.6	81	100	18	205	68	82	No	No	No	No	No	No	No	No	Yes	No	No	No	No	No	No	No	No	No	No	No	Yes	Yes	No	No	No	No	No	No		Swab taken	Not detected		No	No	No	1		Not indigenous	Female
210	37.1	98	98	20	150	98	30	No	No	Yes	No	No	Yes	Yes	Yes	Yes	No	No	No	No	No	No	No	No	No	No	No	No	No	No	No	No	No	Yes	No	Discharged	Swab taken	Not detected		Yes	Yes	No	4	7	Not indigenous	Female
211	36.7	86	99	18	144	85	52	No	No	No	No	No	No	No	Yes	Yes	No	No	No	No	No	No	No	No	No	No	No	No	No	No	No	No	No	No	No		Swab taken	Not detected		No	No	No	2		Not indigenous	Female
212	36.9	101	94	20	130	60	78	No	No	No	No	No	No	No	No	No	No	No	No	No	No	Yes	No	No	No	No	No	No	No	No	No	No	No	No	No		Swab not taken			No	No	No	0		Not indigenous	Male
213	35.8	97	99	19	137	72	21	No	No	Yes	No	No	Yes	No	No	No	No	Yes	Yes	Yes	No	No	No	No	Yes	No	No	No	No	No	No	No	No	No	No	Discharged	Swab taken	Not detected		Yes	Yes	No	5		Not indigenous	Male
214	36.7	113	96		107	79	10	No	No	No	Yes	Yes	No	No	No	No	No	Yes	No	Yes	No	No	No	No	No	No	No	No	No	No	No	No	No	No	No	Discharged	Swab taken	Not detected	4	Yes	Yes	No	3	1	Not indigenous	Male
215	36.2	119	98	16	146	98	58	No	No	No	No	No	No	No	No	No	No	No	No	No	No	Yes	No	No	No	No	No	Yes	No	No	No	No	No	Yes	No		Swab not taken			No	No	No	0		Not indigenous	Male
216	36.9	68	97	20	146	90	33	No	Yes	No	No	No	No	Yes	Yes	Yes	No	No	No	Yes	No	No	No	No	No	No	No	No	No	No	No	No	Yes	No	No	Discharged	Swab taken	Not detected		No	No	No	4	9	Not indigenous	Male
217	38.3	128	88	20	135	87	60	No	No	No	No	Yes	No	No	Yes	Yes	No	Yes	Yes	Yes	No	No	No	No	No	No	No	No	No	No	Yes	No	No	Yes	No	Transferred to ED	Swab taken	Not detected		No	Yes	No	5	2	Not indigenous	Male
218	36.4	85	96	18	157	85	69	No	No	No	No	No	No	Yes	No	Yes	No	No	No	No	No	No	No	No	No	No	Yes	No	No	No	No	No	No	No	No	Discharged	Swab taken	Not detected		No	No	No	2		Not indigenous	Male
219	37.2	60	100	18	114	69	41	No	Yes	Yes	No	Yes	No	Yes	No	No	No	Yes	No	Yes	No	No	No	No	No	No	No	No	No	No	No	No	No	No	No		Swab taken	Not detected		Yes	Yes	No	4	3	Not indigenous	Female
220	38.8	106	100	18	133	84	44	No	Yes	Yes	No	Yes	No	Yes	No	Yes	No	No	No	Yes	No	No	No	No	No	No	No	No	No	No	No	No	Yes	No	No	Discharged	Swab taken	Not detected		Yes	Yes	No	4	2	Not indigenous	Female
221	36.2	87	99	18	132	73	69	No	No	No	Yes	No	No	Yes	No	No	No	Yes	No	No	No	No	No	No	No	No	No	No	No	No	Yes	Yes	No	Yes	No	Discharged	Swab taken	Not detected	3	Yes	No	No	2	0	Not indigenous	Female
222	37.5	100	98	20	143	97	45	No	Yes	No	Yes	No	No	Yes	No	No	No	No	No	No	No	No	No	No	No	No	No	No	No	No	No	No	No	No	No		Swab taken	Not detected	4	Yes	No	No	1	5	Not indigenous	Female
223	36	76	98	14	130	64	80	No	No	No	No	No	No	No	No	No	No	No	No	No	No	Yes	No	No	No	No	No	No	No	No	No	No	No	No	No		Swab not taken			No	No	No	0		Not indigenous	Female
224	36.5	61	99	20	168	95	70	No	No	No	No	No	Yes	Yes	No	No	No	No	No	No	No	No	No	No	No	No	No	No	No	No	No	No	No	No	No		Swab taken	Not detected		No	Yes	No	2		Not indigenous	Male
225	36.5	84	98	19	123	85	53	No	No	No	No	No	No	Yes	No	Yes	No	Yes	No	Yes	No	No	No	No	No	No	No	Yes	Yes	Yes	No	No	No	No	No	Discharged	Swab not taken			No	No	No	4	3	Not indigenous	Male
226	36.5	71	99	20	153	90	69	No	No	No	No	No	Yes	Yes	No	Yes	No	Yes	No	Yes	No	No	No	No	No	No	No	No	No	No	No	No	No	No	No		Swab not taken			No	Yes	No	5		Not indigenous	Female
227	35.7	69	100	18	161	71	31	No	No	No	Yes	No	Yes	Yes	Yes	Yes	No	Yes	No	No	No	No	No	No	No	No	No	No	No	No	No	No	No	No	No	Discharged	Swab taken	Not detected	16	Yes	Yes	No	5	8	Not indigenous	Female
228	36.1	74	98	18	120	74	44	No	No	No	No	No	Yes	Yes	No	Yes	No	Yes	No	Yes	No	No	No	No	No	No	No	No	No	No	Yes	No	No	No	No		Swab not taken			No	Yes	No	5		Not indigenous	Male
229	35.5	73	98		140	86	54	No	Yes	No	No	Yes	Yes	Yes	Yes	Yes	No	Yes	No	Yes	No	No	No	No	No	No	No	No	No	No	No	No	No	Yes	No		Swab not taken			No	Yes	No	5	1	Not indigenous	Male
230	36	59	99	18	154	95	58	No	No	No	No	No	No	Yes	No	Yes	No	Yes	No	Yes	No	No	No	No	No	No	No	Yes	Yes	No	No	No	No	No	No		Swab not taken			No	No	No	4		Not indigenous	Male
231	35.6	66	99	18	147	109	34	No	No	Yes	Yes	No	No	Yes	No	Yes	No	Yes	No	No	No	No	No	No	No	No	No	No	No	No	No	No	No	No	No	Discharged	Swab taken	Not detected	-2	Yes	No	No	3	5	Not indigenous	Male
232	36.6	91	95	18	135	88	40	No	No	No	No	No	Yes	No	No	No	No	No	No	Yes	No	No	No	No	No	No	No	No	No	No	No	No	No	No	No		Swab taken	Not detected		No	Yes	No	2		Not indigenous	Male
233	36.8	61	97	16	124	75	20	No	No	No	No	No	No	Yes	Yes	Yes	No	Yes	No	Yes	No	No	No	No	No	No	No	No	No	No	No	No	No	Yes	No	Discharged	Swab not taken			No	No	No	5	2	Not indigenous	Male
234	37.2	72	98	18	164	89	38	No	No	No	No	No	No	Yes	Yes	Yes	No	No	No	Yes	No	No	Yes	No	No	No	No	No	No	No	No	No	No	No	No	Discharged	Swab not taken			No	No	No	5	5	Not indigenous	Male
235	36	16	99	16	104	64	52	No	No	No	No	No	No	No	No	No	No	No	No	No	No	Yes	No	No	No	No	No	No	No	No	No	No	No	No	No		Swab not taken			No	No	No	0		Not indigenous	Female
236	36	78	99	18	118	95	48	No	No	No	Yes	No	No	Yes	No	No	No	No	No	No	No	No	No	No	No	No	No	No	No	No	No	No	No	No	No	Discharged	Swab taken	Not detected	13	Yes	No	No	1	2	Not indigenous	Female
237	36.1	73	96	18	134	93	37	No	Yes	No	Yes	No	No	Yes	Yes	No	No	Yes	No	Yes	No	No	Yes	No	No	No	No	No	No	No	No	No	No	No	No		Swab taken	Not detected	-2	Yes	No	No	5	8	Not indigenous	Female
238	37.6	118	97	16	164	115	41	No	No	No	No	No	No	No	No	No	No	No	No	No	No	Yes	No	No	No	No	No	No	No	No	No	No	No	No	No	Discharged	Swab not taken			No	No	No	0		Not indigenous	Female
239	36.7	81	99	16	109	75	35	No	No	No	No	No	No	No	No	Yes	No	Yes	No	No	No	No	No	No	No	No	No	No	No	No	Yes	No	No	Yes	No		Swab taken	Not detected		No	No	No	2		Not indigenous	Female
240	36	97	95		125	77	69	No	No	No	No	No	Yes	No	No	Yes	No	Yes	No	No	No	No	No	No	No	No	No	No	No	No	No	No	No	No	No	Discharged	Swab not taken			No	Yes	No	3		Not indigenous	Female
241	36.9	89	98	16	111	74	18	No	No	Yes	No	No	No	No	No	Yes	No	Yes	No	No	No	No	No	No	No	No	No	No	No	No	No	No	No	No	No	Discharged	Swab taken	Not detected		Yes	No	No	2	3	Not indigenous	Female
242	36	65	99	18	140	88	58	No	Yes	No	No	No	No	Yes	No	Yes	No	No	No	No	No	No	No	No	No	No	No	No	No	No	No	No	No	No	No	Discharged	Swab taken	Not detected		No	No	No	2	2	Not indigenous	Male
243	35.8	73	99	19	134	90	47	No	No	Yes	Yes	No	No	No	No	Yes	No	No	No	No	No	No	No	No	No	No	No	No	No	No	No	No	No	No	No	Discharged	Swab taken	Not detected		Yes	No	No	1	3	Not indigenous	Male
244	36.4	86	100		122	73	50	No	Yes	No	No	No	No	No	Yes	Yes	No	No	No	No	No	No	No	Yes	No	No	No	No	No	No	No	No	No	No	No	Discharged	Swab taken	Not detected		No	No	No	3	25	Not indigenous	Female
245	36	90	100		119	77	27	No	Yes	No	No	No	No	Yes	No	Yes	No	No	No	No	No	No	No	No	No	No	No	No	No	No	No	No	No	No	No	Discharged	Swab taken	Not detected		No	No	No	2	30	Not indigenous	Female
246	36.5	78	100	14	122	86	30	No	Yes	No	No	No	No	Yes	No	Yes	No	Yes	No	Yes	No	No	No	No	No	No	No	No	No	No	No	No	No	No	No	Discharged	Swab taken	Not detected		No	No	No	4	0	Not indigenous	Female
247	36.4	94	100	17	130	89	22	No	No	No	No	No	No	Yes	No	No	No	Yes	No	No	No	No	No	No	No	No	No	No	No	No	No	No	No	Yes	No		Swab taken	Not detected		No	No	No	2		Not indigenous	Female
248	36.5	74	98	17	119	78	29	No	No	No	No	No	Yes	Yes	No	Yes	No	No	No	Yes	No	No	No	No	No	No	No	No	No	No	No	No	No	Yes	No		Swab not taken			No	Yes	No	4		Not indigenous	Male
249	35.6	70	99	16	152	84	61	No	No	No	No	No	No	No	No	No	No	No	No	No	No	Yes	No	No	No	No	No	No	No	No	No	No	No	No	No		Swab taken	Not detected		No	No	No	0		Not indigenous	Male
250	36.7	77	98	16	152	86	65	No	No	No	No	No	No	No	No	No	No	No	No	No	No	Yes	No	No	No	No	No	No	No	No	No	No	No	No	No		Swab not taken			No	No	No	0		Not indigenous	Female
251	36.2	72	98	16	177	82	74	No	No	No	No	No	No	Yes	No	Yes	No	Yes	Yes	No	No	No	No	No	No	No	No	Yes	Yes	No	Yes	No	No	No	No		Swab not taken			No	No	No	4		Not indigenous	Female
252	36.5	67	100		157	73	38	No	Yes	No	Yes	No	Yes	Yes	No	Yes	No	Yes	No	Yes	No	No	No	No	No	No	No	No	Yes	Yes	No	No	No	No	No	Discharged	Swab taken	Not detected	1	Yes	Yes	No	5	3	Not indigenous	Male
253	36	86	96	16	112	72	52	No	Yes	No	Yes	No	Yes	No	No	No	No	No	No	Yes	No	No	No	No	No	No	No	No	No	No	No	No	No	No	No	Discharged	Swab taken	Not detected	0	Yes	Yes	No	2	4	Not indigenous	Female
254	36.7	69	98	18	132	58	86	No	No	No	No	No	No	No	No	Yes	No	No	No	No	No	No	No	No	No	No	No	No	No	No	No	No	No	No	No		Swab taken	Not detected		No	No	No	1		Not indigenous	Female
255	35.8	77	100	18	121	83	41	No	Yes	No	No	No	No	No	No	Yes	No	Yes	No	No	No	No	No	No	No	No	No	No	No	No	No	No	No	No	No	Discharged	Swab taken	Not detected		No	No	No	2	1	Not indigenous	Female
256	36.3	67	98	19	117	69	53	No	Yes	No	Yes	No	No	No	No	Yes	No	No	No	No	No	No	No	No	No	No	No	No	No	No	No	No	No	No	No	Discharged	Swab not taken		0	Yes	No	No	1	46	Not indigenous	Female
257	37.7	125	99	20	117	71	24	No	No	No	No	No	No	No	No	No	No	No	No	No	No	Yes	No	No	No	No	No	No	No	No	No	No	No	No	No		Swab not taken			No	No	No	0		Not indigenous	Female
258	36.9	72	96	20	165	93	63	No	No	No	No	No	Yes	Yes	Yes	No	No	No	No	No	No	No	No	No	No	No	No	No	Yes	Yes	No	No	No	No	No	Discharged	Swab taken	Not detected		No	Yes	No	3	14	Not indigenous	Male
259							39	No	No	No	No	No	No	Yes	No	Yes	No	Yes	No	No	No	No	No	No	No	No	No	No	No	No	Yes	No	No	No	No		Swab not taken			No	No	No	3		Not indigenous	Male
260	36.8	81	99	18	150	85	42	No	No	No	No	No	No	Yes	Yes	Yes	No	Yes	No	No	No	No	No	No	No	No	No	No	No	No	No	No	No	No	No		Swab taken	Not detected		No	No	No	4		Not indigenous	Female
261	36.7	77	97	17	150	78	38	No	No	No	No	No	Yes	No	No	Yes	No	Yes	No	Yes	No	No	No	No	No	No	No	Yes	No	No	No	No	No	No	No		Swab not taken			No	Yes	No	4		Not indigenous	Male
262	36.5	92	98	17	135	90	22	No	No	No	No	No	No	Yes	Yes	No	No	Yes	No	Yes	No	No	No	No	No	No	No	No	No	No	Yes	No	No	No	No		Swab not taken			No	No	No	4		Not indigenous	Female
263	37	94	97	18	128	81	31	No	Yes	No	No	No	No	No	Yes	Yes	No	No	No	No	No	No	No	No	No	No	No	No	No	No	No	No	No	No	No	Discharged	Swab taken	Not detected		No	No	No	2	7	Not indigenous	Male
264							29	No	No	Yes	No	No	No	Yes	Yes	No	Yes	Yes	Yes	Yes	No	No	No	No	No	No	No	No	No	No	Yes	No	No	No	No		Swab taken	Not detected		Yes	No	Yes	5		Not indigenous	Male
265	37.2	100	97	16	146	83	46	No	Yes	No	No	No	No	Yes	No	Yes	No	Yes	No	No	No	No	No	No	No	No	No	No	No	No	No	No	No	Yes	No	Discharged	Swab taken	Not detected		No	No	No	3	1	Not indigenous	Male
266	38.6	120	88	30	110	70	87	No	No	No	No	Yes	No	No	Yes	Yes	No	No	No	No	No	No	No	No	No	No	Yes	No	No	No	No	No	No	No	No		Swab taken	Not detected		No	Yes	No	3		Not indigenous	Male
267	36.7	78	99	16	121	82	32	No	No	No	No	No	Yes	Yes	Yes	Yes	No	Yes	No	No	No	No	No	No	No	No	No	No	No	No	No	No	No	No	No		Swab taken	Not detected		No	Yes	No	5		Not indigenous	Female
268	37.6	100	99	16	118	78	28	No	No	No	No	No	No	Yes	No	No	No	No	No	No	No	No	No	No	No	No	No	No	No	No	No	No	No	No	No		Swab taken	Not detected		No	No	No	1		Not indigenous	Female
269	36.6	56	100	18	153	92	29	No	No	No	No	No	Yes	Yes	No	No	No	Yes	No	No	No	No	No	No	No	No	No	No	No	No	No	No	No	No	No		Swab taken	Not detected		No	Yes	No	3		Not indigenous	Female
270	36.6	91	99	16	152	105	47	No	No	No	No	No	No	Yes	Yes	Yes	No	No	No	Yes	No	No	No	No	No	No	Yes	No	Yes	No	Yes	No	No	No	No		Swab not taken			No	No	No	4		Not indigenous	Male
271	36.6	96	100	16	116	74	24	No	No	No	No	No	Yes	No	Yes	Yes	No	Yes	No	Yes	No	No	Yes	No	No	No	No	No	No	No	No	No	No	Yes	No		Swab not taken			No	Yes	No	5		Not indigenous	Female
272	36	86	100	18	154	80	64	No	No	No	Yes	No	No	Yes	Yes	Yes	No	Yes	No	Yes	No	No	No	No	No	No	No	No	Yes	Yes	No	No	No	No	No	Discharged	Swab taken	Not detected	7	Yes	No	No	5	2	Not indigenous	Male
273	36.6	82	98	16	123	79	29	No	No	No	No	No	No	Yes	No	Yes	No	Yes	No	No	No	No	No	No	No	No	No	No	No	No	No	No	No	No	No		Swab not taken			No	No	No	3		Not indigenous	Male
274	36.9	88	97	18	132	94	31	No	No	No	No	No	No	Yes	No	Yes	No	Yes	No	No	No	No	No	No	No	No	No	No	No	No	No	Yes	No	No	No		Swab taken	Not detected		No	No	No	3		Not indigenous	Female
275	37.1	84	97	19	115	71	48	No	Yes	No	No	No	No	No	Yes	Yes	No	Yes	No	Yes	No	No	No	No	No	No	No	No	Yes	No	No	No	No	Yes	No	Discharged	Swab taken	Not detected		No	No	No	4	24	Not indigenous	Female
276	36.8	76	98	17	136	75	52	No	No	Yes	No	No	No	Yes	No	No	No	No	No	Yes	No	No	No	No	No	No	No	No	No	No	No	No	No	No	No		Swab taken	Not detected		Yes	No	No	2		Not indigenous	Female
277	36.8	80	99	16	132	85	34	No	No	Yes	No	No	Yes	No	No	Yes	No	No	Yes	No	No	No	No	No	No	No	No	No	No	No	Yes	No	No	No	No	Discharged	Swab taken	Not detected		Yes	Yes	No	3	36	Not indigenous	Male
278	36.4	73	100	16	127	82	43	No	No	No	No	No	No	Yes	Yes	Yes	No	No	No	Yes	No	No	No	No	Yes	No	No	No	No	No	No	No	No	No	No		Swab not taken			No	No	No	5		Not indigenous	Female
279	36.2	78	97	16	123	86	54	No	No	No	No	No	Yes	Yes	No	Yes	No	No	Yes	Yes	No	No	No	No	No	No	No	No	No	No	No	No	No	No	No		Swab taken	Not detected		No	Yes	No	5		Not indigenous	Male
280	36.2	80	98	16			55	No	Yes	No	Yes	No	No	No	No	No	No	No	Yes	No	No	No	No	No	No	No	No	No	No	No	No	No	No	No	No	Discharged	Swab taken	Not detected	1	Yes	No	No	1	7	Not indigenous	Male
281	36.3	100	98	16	118	70	27	No	No	No	No	No	No	No	Yes	No	Yes	Yes	No	No	No	No	No	No	No	No	No	No	No	No	No	No	No	No	No		Swab taken	Detected		No	No	Yes	3		Not indigenous	Female
282	36.3	102	100		122	75	58	No	No	No	No	No	No	Yes	Yes	Yes	No	Yes	No	Yes	No	No	No	No	No	No	No	No	No	No	No	No	No	No	No	Discharged	Swab not taken			No	No	No	5	4	Not indigenous	Female
283	36.8	85	96	16	128	100	80	No	No	No	No	No	No	No	No	Yes	No	No	No	No	No	No	No	No	No	No	Yes	Yes	Yes	No	No	No	No	Yes	No		Swab taken	Not detected		No	No	No	1		Not indigenous	Male
284	39.4	108	98	20	137	66	65	No	No	No	No	Yes	Yes	No	No	Yes	No	No	No	Yes	No	No	No	No	No	No	No	No	No	No	No	No	No	No	No		Swab taken	Not detected		No	Yes	No	4		Not indigenous	Female
285	36.8	114	98	18	119	73	11	No	No	No	No	Yes	Yes	No	Yes	Yes	No	Yes	No	No	No	No	No	No	No	No	No	No	No	No	No	No	No	No	No	Discharged	Swab not taken			No	Yes	No	5		Not indigenous	Male
286	36.5	88	100	16	147	87	26	No	Yes	No	No	No	No	No	No	Yes	No	Yes	No	Yes	No	No	No	No	No	No	Yes	No	No	No	No	No	No	No	No	Discharged	Swab taken	Not detected		No	No	No	3	2	Not indigenous	Male
287	36.6	85	98	17	162	93	23	No	No	No	No	No	Yes	Yes	No	No	No	No	No	No	No	No	Yes	No	No	No	No	No	No	No	No	No	No	No	No		Swab taken	Not detected		No	Yes	No	3		Not indigenous	Male
288	35.5	65	100	16	137	89	30	No	Yes	No	No	No	No	No	No	Yes	No	No	No	No	No	No	No	No	No	No	No	No	No	No	No	No	No	No	No	Discharged	Swab taken	Not detected		No	No	No	1	0	Not indigenous	Male
289	36.7	88	100	18	158	91	44	No	No	No	No	No	No	Yes	No	Yes	No	No	No	No	No	No	No	No	No	No	No	No	No	No	No	No	No	No	No		Swab not taken			No	No	No	2		Not indigenous	Female
290	37	94		17	121	86	33	No	Yes	No	No	No	No	Yes	No	Yes	No	No	No	No	No	No	No	No	No	No	No	No	No	No	No	No	No	No	No		Swab taken	Not detected		No	No	No	2	11	Not indigenous	Female
291	37.4	108	98	20	138	92	32	No	No	No	Yes	No	Yes	Yes	Yes	Yes	No	Yes	No	Yes	No	No	No	No	No	No	No	No	No	No	No	No	No	No	No	Discharged	Swab taken	Not detected	-7	Yes	Yes	No	5	9	Not indigenous	Female
292	36.9	93	99	16	149	90	27	No	No	No	Yes	No	Yes	Yes	No	Yes	No	Yes	Yes	Yes	No	No	No	No	No	No	No	No	No	No	No	No	No	No	No	Discharged	Swab taken	Detected	2	Yes	Yes	No	5	1	Not indigenous	Male
293	36.4	94	97		164	104	62	No	Yes	No	No	No	No	Yes	No	No	No	Yes	No	No	No	No	No	No	No	No	No	No	No	No	No	No	No	No	No	Discharged	Swab not taken			No	No	No	2	14	Not indigenous	Female
294	36.7	91	99	18	134	84	40	No	No	No	No	No	No	Yes	No	No	No	Yes	No	No	No	No	No	No	No	No	Yes	No	No	No	No	No	No	No	No		Swab taken	Not detected		No	No	No	2		Not indigenous	Female
295	36	111	98	18	164	97	53	No	No	No	No	No	No	Yes	No	No	No	No	No	Yes	No	No	No	No	No	No	No	No	No	No	No	No	No	No	No	Discharged	Swab not taken			No	No	No	2	2	Not indigenous	Female
296	36.7	77	100	18	128	81	34	No	No	No	No	No	Yes	No	No	No	No	No	No	Yes	No	No	No	No	No	No	No	No	No	No	No	No	No	No	No		Swab taken	Not detected		No	Yes	No	2		Not indigenous	Male
297	36.6	78	98	18	119	73	30	No	Yes	Yes	No	No	No	Yes	Yes	No	No	Yes	No	Yes	No	No	No	No	No	No	No	No	No	No	No	No	No	No	No	Discharged	Swab taken	Not detected		Yes	No	No	4	7	Not indigenous	Female
298	36.7	78	98	16	131	76	27	No	No	No	No	No	No	Yes	Yes	Yes	No	No	No	No	No	No	No	No	No	No	No	No	No	No	No	No	No	Yes	No		Swab taken	Not detected		No	No	No	3		Not indigenous	Male
299	35.9	73	98	16	127	92	32	No	No	No	Yes	No	Yes	Yes	Yes	Yes	No	Yes	No	No	No	No	Yes	No	No	No	No	No	No	No	No	No	No	No	No	Discharged	Swab taken	Not detected	-5	Yes	Yes	No	5	8	Not indigenous	Female
300	36.4	73	100	20	133	78	36	No	No	No	No	No	No	Yes	Yes	Yes	No	No	No	No	No	No	No	No	No	No	No	No	No	No	No	No	No	Yes	No		Swab taken	Not detected		No	No	No	3		Not indigenous	Female
301	37.6	84	100	16	106	70	60	No	No	No	No	Yes	No	Yes	Yes	Yes	No	No	Yes	No	No	No	No	No	No	Yes	No	No	No	No	Yes	No	No	No	No	Discharged	Swab not taken			No	Yes	No	5	3	Not indigenous	Female
302	38	118	99	21	109	67	9	No	No	No	Yes	Yes	No	Yes	No	Yes	No	No	No	Yes	No	No	No	No	Yes	No	No	No	No	No	No	No	No	Yes	No	Discharged	Swab taken	Not detected	4	Yes	Yes	No	5	1	Not indigenous	Male
303	37.3	93	99	18	136	69	15	No	No	No	Yes	No	No	Yes	No	No	No	Yes	No	No	No	No	Yes	No	No	No	No	No	No	No	No	No	No	No	No	Discharged	Swab taken	Not detected	4	Yes	No	No	3	2	Not indigenous	Male
304	36.1	62	98	16	147	80	48	No	No	No	No	No	No	Yes	No	No	No	No	Yes	No	No	No	No	No	No	No	No	No	No	No	No	No	No	No	No	Discharged	Swab not taken			No	No	No	2	2	Not indigenous	Male
305	36.8	60	99	18	120	70	24	No	No	No	No	No	Yes	Yes	No	No	No	Yes	No	Yes	No	No	No	No	No	No	No	No	No	No	No	No	No	No	No		Swab taken	Not detected		No	Yes	No	4		Not indigenous	Female
306	36.1	72	99		127	77	38	No	No	No	Yes	No	No	Yes	No	Yes	No	Yes	No	Yes	No	No	No	No	No	No	No	No	No	No	No	No	No	No	No	Discharged	Swab taken	Not detected		Yes	No	No	4		Not indigenous	Female
307	35.6	93	98	18	104	69	25	No	No	No	No	No	Yes	No	Yes	Yes	No	No	No	No	No	No	No	No	No	No	No	No	No	No	No	No	No	No	No		Swab not taken			No	Yes	No	3		Not indigenous	Female
308	36.3	70	99	19	126	66	52	No	No	No	No	No	Yes	Yes	No	No	No	No	No	Yes	No	No	No	No	No	No	No	Yes	Yes	No	No	No	No	No	No		Swab not taken			No	Yes	No	3		Not indigenous	Male
309	37.2	91	95	18	134	83	43	No	Yes	No	No	No	Yes	Yes	No	No	No	Yes	No	No	No	No	No	No	No	No	No	No	No	No	No	No	No	Yes	No	Discharged	Swab taken	Not detected		No	Yes	No	3	5	Not indigenous	Male
310	36.5	73	100	16	109	64	38	No	Yes	No	No	No	No	No	Yes	No	No	Yes	No	No	No	No	No	No	No	No	No	No	No	No	Yes	No	No	No	No	Discharged	Swab not taken			No	No	No	2	14	Not indigenous	Female
311	36.8	110	98	18	125	85	38	No	No	No	No	No	No	No	No	Yes	No	No	No	No	No	No	Yes	No	Yes	No	No	No	No	No	No	No	No	No	No		Swab not taken			No	No	No	3	4	Not indigenous	Male
312	36.8	101	96	18	112	72	58	No	No	Yes	Yes	No	Yes	No	No	Yes	No	No	No	Yes	No	No	No	No	No	No	No	No	No	No	No	No	No	No	No	Discharged	Swab taken	Detected	3	Yes	Yes	No	3	1	Not indigenous	Female
313	36.4	70	98	18	120	75	86	No	No	No	No	No	No	Yes	No	Yes	No	No	No	No	No	No	No	No	No	No	No	No	No	No	No	No	No	No	No		Swab taken	Not detected		No	No	No	2		Not indigenous	Male
314	37.6	84	98	17	113	75	30	No	No	No	Yes	No	Yes	Yes	Yes	Yes	No	Yes	Yes	Yes	No	No	No	No	No	No	No	No	No	No	No	No	No	Yes	No	Discharged	Swab taken	Not detected	3	Yes	Yes	No	5	1	Not indigenous	Female
315	36.5	86	97	18	100	68	30	No	No	No	No	No	No	Yes	No	No	No	Yes	Yes	No	No	No	No	No	No	No	No	No	No	No	Yes	No	No	No	No		Swab taken	Not detected		No	No	No	3		Not indigenous	Female
316	36.6	89	99	17	115	79	36	No	Yes	No	No	No	Yes	No	No	No	No	Yes	Yes	Yes	No	No	No	No	No	No	No	No	No	No	No	No	No	No	No	Discharged	Swab taken	Not detected		No	Yes	No	4	0	Not indigenous	Male
317	36.8	80	99	18	135	81	42	No	No	No	No	No	No	Yes	No	Yes	Yes	Yes	No	No	No	No	No	No	No	No	No	No	No	No	No	No	No	Yes	No		Swab taken	Not detected		No	No	Yes	4		Not indigenous	Female
318	37.3	130	98	22	158	97	38	No	Yes	No	No	No	No	Yes	Yes	Yes	No	Yes	No	No	No	No	No	No	No	No	No	No	No	No	No	No	No	No	No	Discharged	Swab taken	Not detected		No	No	No	4	2	Not indigenous	Female
319	36.3	101	97	18	156	90	31	No	No	No	No	No	No	Yes	No	No	No	No	No	No	No	No	No	No	No	No	No	No	No	No	Yes	No	No	No	No		Swab not taken			No	No	No	1		Not indigenous	Male
320	36.6	88	97		146	98	49	No	Yes	No	No	No	No	Yes	No	Yes	No	Yes	No	No	No	No	Yes	No	No	No	No	No	No	No	No	No	No	No	No	Discharged	Swab taken	Not detected		No	No	No	4	1	Not indigenous	Female
321	37.6	108	97	18	144	97	34	No	No	No	No	No	No	Yes	No	Yes	No	Yes	Yes	No	No	No	No	No	No	No	No	No	No	No	Yes	No	No	No	No		Swab taken	Not detected		No	No	No	4		Not indigenous	Female
322	36.4	82	98	20	147	90	43	No	No	No	No	No	Yes	Yes	Yes	Yes	No	No	No	No	No	No	No	No	No	No	No	No	No	No	No	No	No	No	No	Discharged	Swab not taken			No	Yes	No	4	13	Not indigenous	Male
323	36.4	71	99	18	129	87	37	No	No	No	No	No	No	Yes	No	Yes	No	No	No	Yes	No	No	No	No	No	No	No	No	No	No	No	No	No	No	No		Swab taken	Not detected		No	No	No	3		Not indigenous	Male
324	36.7	115	98	28	130	76	28	No	No	No	No	No	Yes	Yes	Yes	Yes	No	Yes	No	No	No	No	No	No	No	No	No	No	No	No	No	No	No	No	No		Swab taken	Not detected		No	Yes	No	5		Not indigenous	Female
325	37.3	90	97	18	137	84	37	No	Yes	No	No	No	No	Yes	No	No	No	No	No	No	No	No	No	No	No	No	No	No	No	No	No	No	No	No	No	Discharged	Swab taken	Not detected		No	No	No	1	1	Not indigenous	Female
326	36.1	87	98	16	128	72	32	No	Yes	No	No	No	No	Yes	No	Yes	No	Yes	No	No	No	No	No	No	No	Yes	No	No	No	No	No	No	No	No	No	Discharged	Swab taken	Not detected		No	No	No	4	3	Not indigenous	Female
327	36.1	76	97	20	117	76	35	No	Yes	No	No	No	No	Yes	No	No	No	No	No	No	No	No	No	No	No	No	No	No	No	No	No	No	No	No	No	Discharged	Swab taken	Not detected		No	No	No	1	1	Not indigenous	Female
328	36.4	81		15	105	67	47	No	Yes	No	No	No	No	Yes	No	Yes	No	No	No	No	No	No	No	No	No	No	No	No	No	No	No	No	No	No	No	Discharged	Swab taken	Not detected		No	No	No	2	2	Not indigenous	Female
329	35.7	100	100	19	122	89	22	No	No	Yes	No	No	No	Yes	No	Yes	No	No	No	Yes	No	No	No	No	No	No	No	No	No	No	No	No	No	No	No	Discharged	Swab taken	Not detected		Yes	No	No	3	5	Not indigenous	Female
330	36.6	80	100	18	136	91	23	No	No	No	No	No	No	Yes	No	Yes	No	Yes	No	Yes	No	No	No	No	No	No	No	No	No	No	No	No	No	No	No		Swab taken	Not detected		No	No	No	4		Not indigenous	Male
331	37	95	99	18	129	60	40	No	No	No	No	Yes	No	No	Yes	No	No	No	No	Yes	No	No	No	No	No	No	No	No	No	No	No	No	No	No	No		Swab not taken			No	Yes	No	3		Not indigenous	Female
332	37.5	102	100	17	126	84	34	No	Yes	Yes	No	No	Yes	Yes	No	No	No	No	No	Yes	No	No	Yes	No	No	No	No	No	No	No	No	No	Yes	No	No	Discharged	Swab taken	Not detected		Yes	Yes	No	4	3	Not indigenous	Female
333	36.6	77	99	20	130	73	49	No	No	No	No	No	Yes	No	No	No	No	No	No	No	No	No	No	No	No	No	No	No	No	No	No	No	No	No	No		Swab taken	Not detected		No	Yes	No	1		Not indigenous	Male
334							49	No	No	Yes	No	No	No	Yes	Yes	No	No	No	No	Yes	No	No	Yes	No	No	No	No	No	No	No	No	No	No	No	No	Discharged	Swab taken	Not detected		Yes	No	No	4		Not indigenous	Male
335	36.4	95	98	20	116	81	40	No	No	No	No	No	No	Yes	No	Yes	No	Yes	No	No	No	No	No	No	No	No	No	No	No	No	No	No	No	No	No		Swab not taken			No	No	No	3		Not indigenous	Female
336	36.9	99	98	16	113	68	26	Yes	No	No	No	No	Yes	Yes	No	No	No	No	No	Yes	No	No	No	No	No	No	No	No	No	No	No	No	No	Yes	No	Discharged	Swab taken	Not detected		No	Yes	No	3	1	Not indigenous	Female
337	36.7	110	97	16	131	78	49	No	No	No	No	No	No	No	Yes	Yes	No	Yes	Yes	No	No	No	No	No	No	No	No	No	No	No	No	No	No	No	No		Swab taken	Not detected		No	No	No	4		Not indigenous	Male
338							72	No	No	No	No	No	No	Yes	Yes	No	No	No	No	Yes	No	No	Yes	No	No	No	No	No	No	No	No	No	No	No	No	Discharged	Swab taken	Not detected		No	No	No	4	14	Not indigenous	Female
339	37.3	85	100	18	135	90	38	Yes	Yes	No	No	No	Yes	Yes	No	Yes	No	No	No	No	No	No	No	No	No	No	No	No	No	No	No	No	No	No	No	Discharged	Swab taken	Not detected		No	Yes	No	3	3	Not indigenous	Female
340	36.5	68	100	18	121	78	45	No	No	No	No	No	No	Yes	Yes	Yes	No	Yes	No	No	No	No	No	No	No	No	No	No	No	No	No	No	No	No	No		Swab not taken			No	No	No	4		Not indigenous	Female
341	37.1	82	98	16	146	87	53	No	No	No	No	No	No	No	No	Yes	No	Yes	No	No	No	No	No	No	No	No	No	No	No	No	No	No	No	Yes	No		Swab not taken			No	No	No	2		Not indigenous	Female
342	36.5	93	98	24	132	70	57	No	No	No	No	No	No	Yes	No	No	No	No	No	No	No	No	No	No	No	No	No	No	No	No	No	No	No	No	No		Swab taken	Not detected		No	No	No	1		Not indigenous	Female
343	35.6	68	98	16	108	68	58	No	Yes	No	No	Yes	Yes	Yes	Yes	Yes	No	Yes	Yes	Yes	No	No	No	No	No	No	No	No	No	No	Yes	No	No	No	No	Discharged	Swab taken	Not detected		No	Yes	No	5	-11676	Not indigenous	Female
344	36.8	71	99		141	85	48	No	No	No	No	No	No	Yes	No	No	No	No	No	No	No	No	No	No	No	No	No	No	No	No	No	No	No	No	No		Swab taken	Not detected		No	No	No	1		Not indigenous	Female
345	36.8	95	99	19	130	87	28	No	Yes	No	No	No	No	Yes	No	Yes	No	Yes	Yes	Yes	No	No	No	No	No	No	No	No	No	No	Yes	No	No	No	No	Discharged	Swab taken	Not detected		No	No	No	5	2	Not indigenous	Female
346	36.5	59	99	16	135	65	60	No	No	No	No	No	No	No	No	No	No	No	No	No	No	Yes	No	No	No	No	No	No	No	No	No	Yes	No	No	No		Swab not taken			No	No	No	0		Not indigenous	Male
347							22	No	No	No	No	No	No	Yes	Yes	Yes	No	No	Yes	Yes	No	No	No	No	No	No	No	No	No	No	No	No	No	No	No	Discharged	Swab taken	Not detected		No	No	No	5	2	Not indigenous	Female
348	36.8	83	97	18	143	94	42	No	No	Yes	No	No	No	No	Yes	Yes	No	Yes	Yes	Yes	No	No	No	No	Yes	No	No	No	No	No	No	No	No	No	Yes	Discharged	Swab not taken			Yes	No	No	5	1	Not indigenous	Female
349	36.7	91	98	16	109	71	55	No	No	No	No	No	No	No	No	Yes	No	Yes	No	Yes	No	No	Yes	No	No	No	No	No	No	No	No	No	No	No	No		Swab taken	Not detected		No	No	No	4		Not indigenous	Female
350	36.3	93	99	18	153	82	53	No	No	No	No	No	Yes	Yes	No	Yes	No	Yes	Yes	No	No	No	No	No	No	No	No	No	No	No	No	No	No	No	No		Swab taken	Not detected		No	Yes	No	5		Not indigenous	Female
351	36.1	78	99	16	168	114	44	No	No	Yes	No	No	No	No	No	No	No	Yes	Yes	No	No	No	No	No	No	No	No	No	No	No	No	No	No	No	No	Discharged	Swab taken	Not detected		Yes	No	No	2		Not indigenous	Male
352	37	96	98	18	150	92	42	No	No	No	No	No	Yes	No	No	No	No	No	No	Yes	No	No	No	No	No	No	No	No	Yes	No	No	No	No	No	No		Swab not taken			No	Yes	No	2		Not indigenous	Male
353	37.1	92	97	20	133	65	30	No	Yes	No	No	No	Yes	Yes	Yes	Yes	No	Yes	No	Yes	No	No	Yes	No	No	No	No	No	No	No	No	No	No	No	No	Discharged	Swab taken	Not detected		No	Yes	No	5	1	Not indigenous	Female
354	36.3	92	96		118	84	54	No	No	No	No	No	Yes	No	No	Yes	No	Yes	Yes	Yes	No	No	No	No	No	No	No	No	No	No	No	No	No	No	No	Discharged	Swab taken	Not detected		No	Yes	No	5	3	Indigenous	Female
355	36.1	72	99	18	99	62	47	No	Yes	No	No	Yes	No	No	Yes	Yes	No	No	No	Yes	No	No	No	No	No	Yes	No	No	No	No	No	No	No	No	No	Discharged	Swab taken	Not detected		No	Yes	No	5	14	Not indigenous	Female
356	36.6	86	100	20	149	107	39	No	No	Yes	No	No	No	Yes	No	Yes	No	No	No	Yes	No	No	No	No	No	No	No	No	No	No	No	No	No	No	No	Discharged	Swab taken	Not detected		Yes	No	No	3	4	Not indigenous	Male
357	37.2	90	96	18	145	89	36	No	No	No	Yes	No	No	Yes	No	Yes	No	No	No	No	No	No	No	No	No	No	No	No	No	No	No	No	No	No	No	Discharged	Swab taken	Not detected	3	Yes	No	No	2	4	Not indigenous	Male
358	36.7	109	98	20	173	124	42	No	No	No	No	No	No	Yes	No	No	No	No	No	No	No	No	No	No	No	No	No	No	No	No	No	No	No	No	No		Swab not taken			No	No	No	1		Not indigenous	Female
359	37.6	118	99	17	117	74	24	No	No	No	Yes	Yes	Yes	No	No	Yes	No	No	No	Yes	No	No	Yes	No	No	No	No	No	No	No	No	No	No	No	No	Discharged	Swab not taken		25	Yes	Yes	No	5	2	Not indigenous	Female
360							62	Yes	No	No	Yes	No	Yes	No	No	Yes	No	Yes	No	Yes	No	No	No	No	No	No	No	No	No	No	No	No	No	Yes	No	Discharged	Swab not taken		27	Yes	Yes	No	4	2	Not indigenous	Male
361	36.2	87	97	16	139	78	31	No	No	No	No	No	No	No	No	No	No	No	No	No	No	Yes	No	No	No	No	No	No	No	No	No	No	No	No	No	Discharged	Swab not taken			No	No	No	0		Not indigenous	Female
362	36.9	98	98	18			12	No	No	No	No	No	Yes	No	No	No	No	Yes	No	No	No	No	No	No	No	No	No	No	No	No	No	No	No	No	No	Discharged	Swab not taken			No	Yes	No	2	1	Not indigenous	Male
363	35.6	95	98	20			24	No	No	No	No	No	No	No	Yes	No	No	Yes	No	Yes	No	No	No	No	No	Yes	No	No	No	No	No	No	No	No	No	Transferred to ED	Swab not taken			No	No	No	4	6	Not indigenous	Female
364	36.3	65	99	16	131	85	36	No	No	No	Yes	No	No	Yes	No	Yes	No	No	Yes	Yes	No	No	No	No	No	No	No	No	No	No	No	No	No	No	No	Discharged	Swab taken	Not detected	-1	Yes	No	No	4	3	Not indigenous	Female
365	36.9	94	99	18	133	73	20	No	No	Yes	No	No	Yes	Yes	No	Yes	No	Yes	No	Yes	No	No	No	No	No	No	No	No	No	No	No	No	No	No	No	Discharged	Swab taken	Not detected		Yes	Yes	No	5	4	Not indigenous	Female
366	36.7	74	100	17	108	57	24	No	No	Yes	No	No	No	Yes	Yes	Yes	No	Yes	No	Yes	No	No	No	No	No	No	No	No	No	No	No	No	No	No	No	Discharged	Swab taken	Not detected		Yes	No	No	5	5	Not indigenous	Male
367	36.5	52	97	18	132	74	72	No	No	No	No	No	No	No	No	Yes	No	No	No	No	No	No	No	No	No	No	Yes	No	No	No	No	No	No	Yes	No		Swab taken	Not detected		No	No	No	1		Not indigenous	Male
368	36.1	77	98	16	139	78	35	No	No	No	Yes	No	No	Yes	No	Yes	No	No	No	Yes	No	No	No	No	No	No	No	No	No	No	No	No	No	No	No		Swab taken	Not detected	-4	Yes	No	No	3	6	Not indigenous	Male
369	36.5	106	97	20	154	96	45	No	No	Yes	No	No	Yes	Yes	Yes	Yes	No	Yes	No	No	No	No	Yes	No	No	No	No	No	No	No	No	No	No	No	No	Discharged	Swab taken	Not detected		Yes	Yes	No	5	2	Not indigenous	Female
370	37.2	98	96	22	127	72	57	No	No	No	No	No	Yes	Yes	No	Yes	No	Yes	Yes	Yes	No	No	No	No	No	No	No	No	No	No	No	No	No	No	No	Discharged	Swab not taken			No	Yes	No	5		Not indigenous	Female
371	36.6	76	100	16	171	95	60	No	No	No	No	No	Yes	Yes	No	Yes	No	Yes	No	Yes	No	No	No	No	No	No	No	No	No	No	No	No	No	No	No		Swab taken	Not detected		No	Yes	No	5		Not indigenous	Female
372	36.8	115	100	16	121	75	24	No	No	No	No	No	Yes	Yes	Yes	Yes	No	Yes	No	Yes	No	No	No	No	No	No	No	No	No	No	No	No	No	No	No	Discharged	Swab taken	Not detected		No	Yes	No	5	2	Indigenous	Female
373	36.7	74	98	20	145	98	22	No	No	Yes	No	No	Yes	Yes	Yes	Yes	No	Yes	Yes	Yes	No	No	No	No	No	No	No	No	No	No	Yes	No	No	No	No		Swab not taken			Yes	Yes	No	5		Indigenous	Male
374	36.8	79	100	17	120	69	34	No	No	No	No	No	No	Yes	No	Yes	No	No	No	No	No	No	No	No	No	No	No	No	No	No	No	No	No	No	No		Swab taken	Not detected		No	No	No	2		Not indigenous	Female
375	36.7	112	99	16	142	95	35	No	No	No	No	No	No	Yes	Yes	Yes	No	No	No	No	No	No	Yes	No	No	No	No	No	No	No	No	No	No	No	No		Swab not taken			No	No	No	4		Not indigenous	Female
376	37.3	81	99	14	138	93	37	No	Yes	No	No	No	Yes	No	No	Yes	No	Yes	No	Yes	No	No	No	No	No	No	No	No	No	No	No	No	No	No	No	Discharged	Swab taken	Not detected		No	Yes	No	4	9	Not indigenous	Female
377	36.5	89	96	19	146	88	35	No	No	No	No	Yes	Yes	No	No	No	No	No	No	No	No	No	No	No	No	No	No	No	No	No	No	No	No	Yes	No		Swab taken	Not detected		No	Yes	No	2		Not indigenous	Male
378	36.7	75	95	18	151	90	45	No	Yes	No	No	No	No	Yes	Yes	No	No	No	No	Yes	No	No	No	No	No	No	No	No	No	No	No	No	No	No	No	Discharged	Swab taken	Not detected		No	No	No	3		Not indigenous	Female
379	36.4	89	98	19	140	81	59	No	No	No	Yes	No	Yes	Yes	No	Yes	No	Yes	No	Yes	No	No	No	No	No	No	No	No	No	No	No	No	No	No	No	Discharged	Swab taken	Detected	-1	Yes	Yes	No	5	2	Not indigenous	Female
380	36.4	111	100	20	144	75	31	No	Yes	Yes	No	No	No	Yes	Yes	No	No	Yes	No	No	No	No	No	No	No	No	No	No	No	No	No	No	No	No	No	Discharged	Swab taken	Not detected		Yes	No	No	3	7	Not indigenous	Female
381	36.4	66	99	19	159	96	54	No	Yes	No	No	No	No	Yes	No	Yes	No	Yes	No	Yes	No	No	No	No	No	No	No	No	No	No	No	No	No	No	No	Discharged	Swab taken	Not detected		No	No	No	4	3	Not indigenous	Female
382	35.9	77	98	17	127	79	51	No	Yes	No	No	No	No	Yes	No	No	No	Yes	No	No	No	No	No	No	No	No	No	No	No	No	No	No	No	No	No	Discharged	Swab not taken			No	No	No	2	1	Not indigenous	Female
383	36.6	79	99		114	66	25	No	No	Yes	No	No	Yes	Yes	No	Yes	No	Yes	No	No	No	No	No	No	No	No	No	No	No	No	Yes	No	No	No	No	Discharged	Swab taken	Not detected		Yes	Yes	No	4	4	Not indigenous	Male
384	36.4	89	98	17	131	68	33	No	No	No	No	No	Yes	Yes	Yes	Yes	No	No	Yes	Yes	No	No	No	No	No	No	No	No	No	No	No	No	No	No	No		Swab not taken			No	Yes	No	5		Not indigenous	Female
385	36.6	89	96	18	150	93	75	No	No	No	No	No	No	Yes	No	Yes	No	No	No	No	No	No	No	No	No	No	No	No	Yes	No	No	No	No	No	No		Swab taken	Not detected		No	No	No	2		Not indigenous	Male
386	36.4	70	97	20	112	64	36	No	No	No	No	No	No	No	No	Yes	No	No	No	No	No	No	No	No	No	Yes	No	No	No	No	No	No	No	No	No	Discharged	Swab not taken			No	No	No	2	2	Not indigenous	Male
387	36.2	66	99	16	108	71	31	Yes	Yes	No	No	No	Yes	Yes	No	No	No	Yes	No	Yes	No	No	No	No	No	No	Yes	No	No	No	No	No	No	No	No	Discharged	Swab taken	Not detected		No	Yes	No	4	65	Not indigenous	Female
388	37.1						9	No	No	Yes	No	Yes	No	Yes	No	Yes	No	No	No	No	No	No	No	No	No	No	No	No	No	No	No	No	No	No	No	Discharged	Swab taken			Yes	Yes	No	3	7	Not indigenous	Female
389	35.9	88	100	20	105	69	31	No	Yes	No	No	No	No	Yes	No	No	No	Yes	No	No	No	No	No	No	No	No	No	No	No	No	No	No	No	No	No	Discharged	Swab taken	Not detected		No	No	No	2	0	Not indigenous	Female
390	35.7	61	99	17	140	88	31	No	Yes	No	Yes	No	No	No	Yes	Yes	No	No	No	No	No	No	No	No	No	No	No	No	No	No	No	No	No	Yes	No	Discharged	Swab taken	Not detected	11	Yes	No	No	2	0	Not indigenous	Male
391	36.9	80	100	20	150	50	83	No	No	No	No	No	No	No	Yes	No	No	No	No	No	No	No	No	No	No	No	No	No	No	No	Yes	No	Yes	No	No		Swab taken	Not detected		No	No	No	1		Not indigenous	Male
392	36.3	75	97	20	143	74	52	No	No	No	No	No	No	No	No	Yes	No	Yes	No	No	No	No	Yes	No	No	Yes	No	No	No	No	No	No	No	No	No		Swab taken	Not detected		No	No	No	4		Not indigenous	Male
393	35.8	77	99	19	166	110	58	No	No	No	Yes	No	No	Yes	No	No	No	No	Yes	Yes	No	No	Yes	No	No	No	No	No	No	No	No	No	No	No	No	Discharged	Swab taken	Not detected	1	Yes	No	No	4	0	Not indigenous	Female
394	36.9	86	100	18	143	86	31	No	No	No	No	No	Yes	Yes	No	No	No	Yes	No	No	No	No	No	No	No	No	No	No	No	No	No	No	No	No	No	Discharged	Swab not taken			No	Yes	No	3	2	Not indigenous	Female
395	36.2	92	99	19	138	78	26	No	Yes	No	No	No	No	No	Yes	No	No	No	No	Yes	No	No	No	No	No	No	No	No	No	No	No	No	No	No	No	Discharged	Swab taken	Not detected		No	No	No	2	10	Not indigenous	Female
396	35.9	70	95	18	117	77	71	No	No	No	No	No	No	No	Yes	Yes	No	No	No	No	No	No	No	No	No	No	No	No	Yes	No	No	No	No	No	No		Swab taken	Not detected		No	No	No	2		Not indigenous	Female
397	37.4	96	97	18	128	75	70	No	No	No	No	No	No	Yes	No	Yes	No	No	Yes	No	No	No	No	No	No	No	No	No	No	No	No	No	No	No	No		Swab taken	Not detected		No	No	No	3		Not indigenous	Female
398	36.7	73	100	16	151	89	50	No	Yes	No	No	No	No	Yes	No	Yes	No	Yes	No	No	No	No	No	No	No	No	No	No	No	No	Yes	No	No	No	No	Discharged	Swab taken	Not detected		No	No	No	3	5	Not indigenous	Female
399	36.5	83	100	18	145	91	46	No	No	Yes	No	No	Yes	Yes	Yes	Yes	No	No	No	Yes	No	No	No	No	No	No	No	No	No	No	No	No	No	No	No		Swab taken	Not detected		Yes	Yes	No	5		Not indigenous	Female
400	36.6	71	99	17	112	76	51	No	No	No	No	No	No	No	No	Yes	No	No	No	Yes	No	No	Yes	No	No	No	No	No	No	No	No	No	Yes	No	No		Swab taken	Not detected		No	No	No	3		Not indigenous	Male
401	36.4	56	99		125	85	30	No	Yes	No	No	No	No	No	No	Yes	No	Yes	No	No	No	No	No	No	No	No	No	No	No	No	No	No	No	No	No	Discharged	Swab taken	Not detected		No	No	No	2	3	Not indigenous	Male
402	37.5	95	100	16	105	61	41	No	Yes	No	No	No	No	Yes	No	Yes	No	Yes	No	No	No	No	No	No	No	No	No	No	No	No	No	No	No	No	No	Discharged	Swab taken	Not detected		No	No	No	3	0	Not indigenous	Female
403	36.7	112	99	18			9	No	No	No	Yes	Yes	Yes	Yes	No	No	No	Yes	No	No	No	No	No	No	No	No	No	No	No	No	No	No	No	No	No	Discharged	Swab taken	Not detected	3	Yes	Yes	No	4	1	Not indigenous	Male
404	36.3	88	100	18	151	94	54	No	Yes	No	No	No	No	Yes	No	Yes	No	No	No	No	No	No	No	No	No	No	No	No	No	No	No	No	No	No	No	Discharged	Swab taken	Not detected		No	No	No	2	1	Not indigenous	Female
405	36.8	88	100	20	144	86	47	No	No	No	No	No	Yes	Yes	No	Yes	No	No	Yes	No	No	No	No	No	No	No	No	No	No	No	No	No	No	No	No		Swab taken	Not detected		No	Yes	No	4		Not indigenous	Female
406	36.9	66	100	20	111	58	38	No	Yes	No	No	No	No	Yes	Yes	Yes	No	Yes	No	Yes	No	No	No	No	No	No	No	No	No	No	Yes	No	No	Yes	No	Discharged	Swab taken	Not detected		No	No	No	5	2	Not indigenous	Female
407	36.3	64	99	18	144	91	48	No	No	No	No	No	No	Yes	Yes	Yes	No	No	No	No	No	No	No	No	No	No	No	No	No	No	No	No	No	No	No		Swab taken	Not detected		No	No	No	3		Not indigenous	Male
408	36.9	63	96	17	125	77	29	No	No	No	No	No	No	No	No	Yes	Yes	Yes	No	Yes	No	No	No	No	No	No	No	No	No	No	No	No	No	No	No		Swab taken	Not detected		No	No	Yes	4		Not indigenous	Male
409	36.4	94	96	16	150	102	48	No	No	No	No	No	No	No	No	No	No	No	No	No	No	Yes	No	No	No	No	No	No	No	No	No	No	No	No	No		Swab not taken			No	No	No	0		Not indigenous	Female
410	36.2	83	95	14	148	78	78	No	No	No	No	No	No	No	No	No	No	No	No	No	No	Yes	No	No	No	No	No	No	No	No	No	No	No	No	No		Swab not taken			No	No	No	0		Not indigenous	Female
411	36.9	78	99	19	135	83	42	No	No	No	No	No	No	Yes	No	Yes	No	Yes	No	No	No	No	No	No	No	No	No	No	No	No	Yes	No	No	No	No	Discharged	Swab not taken			No	No	No	3	7	Not indigenous	Female
412	36.7	91	99	18	138	94	38	No	No	No	Yes	No	No	Yes	No	Yes	No	No	No	No	No	No	No	No	No	No	No	No	No	No	No	No	No	No	No	Discharged	Swab taken	Not detected	0	Yes	No	No	2	1	Not indigenous	Female
413	36.5	69	98	16	123	78	23	No	No	Yes	No	No	No	Yes	No	Yes	No	Yes	No	Yes	No	No	No	No	No	No	No	No	No	No	No	No	No	No	No	Discharged	Swab taken	Not detected		Yes	No	No	4	3	Not indigenous	Male
414	36.3	93	96	16	149	89	70	No	No	No	No	No	Yes	No	No	Yes	No	Yes	No	Yes	No	No	No	No	No	No	No	No	No	No	No	No	No	No	No		Swab taken	Not detected		No	Yes	No	4		Not indigenous	Female
415	36.8	84	100	20	133	85	49	No	Yes	No	No	No	No	Yes	Yes	Yes	No	Yes	No	Yes	No	No	No	No	No	No	No	No	No	No	Yes	No	No	Yes	No	Discharged	Swab taken	Not detected		No	No	No	5	1	Not indigenous	Female
416	36.5	65	96	16	130	72	50	No	No	No	No	No	Yes	Yes	Yes	Yes	No	Yes	No	No	No	No	No	No	No	No	No	Yes	No	No	Yes	No	No	Yes	No	Discharged	Swab taken	Not detected		No	Yes	No	5	7	Not indigenous	Female
417	36.2	63	99	20	116	75	42	No	Yes	No	No	No	No	Yes	No	No	No	Yes	No	No	No	No	No	No	No	No	No	No	No	No	No	No	No	No	No	Discharged	Swab taken	Not detected		No	No	No	2	1	Not indigenous	Female
418	36.4	91	97	18	169	105	57	No	No	No	No	No	No	Yes	No	Yes	No	No	No	Yes	No	No	No	No	No	No	No	No	Yes	No	No	No	No	No	No		Swab taken	Not detected		No	No	No	3		Not indigenous	Male
419	36.7	87	100	16	127	74	31	No	Yes	No	No	No	No	No	No	Yes	No	Yes	No	No	No	No	No	No	No	No	No	No	No	No	No	No	No	No	Yes	Discharged	Swab taken	Not detected		No	No	No	2	1	Not indigenous	Female
420	37.3	110	97	17	144	90	54	No	No	No	No	No	Yes	Yes	Yes	Yes	No	No	No	Yes	No	No	No	No	No	No	No	Yes	Yes	Yes	No	No	No	No	No	Discharged	Swab taken	Not detected		No	Yes	No	5	3	Not indigenous	Female
421	36.6	72	97	19	145	90	57	No	No	No	No	No	No	Yes	Yes	No	No	Yes	Yes	Yes	No	No	No	No	No	No	No	No	No	No	No	No	No	No	No	Discharged	Swab not taken			No	No	No	5	2	Not indigenous	Female
422	37.2	130	97	32	106	73	8	No	No	No	No	Yes	Yes	No	No	Yes	No	Yes	Yes	No	No	No	No	No	Yes	No	No	No	No	No	No	No	No	No	No	Discharged	Swab not taken			No	Yes	No	5	3	Not indigenous	Male
423	36.1	79	96	18	141	94	43	No	No	No	Yes	No	Yes	Yes	Yes	Yes	No	No	No	Yes	No	No	No	No	No	No	No	No	No	No	No	No	No	No	No	Discharged	Swab taken	Not detected	3	Yes	Yes	No	5	1	Not indigenous	Male
424	36.2	89	100	18	109	69	33	No	Yes	No	No	No	No	Yes	Yes	Yes	No	Yes	No	No	No	No	Yes	No	No	No	No	No	No	No	No	No	No	No	Yes	Discharged	Swab taken	Not detected		No	No	No	5	1	Not indigenous	Female
425	38.3	124	96	18	117	78	25	No	No	No	No	Yes	Yes	No	No	No	No	No	No	Yes	No	No	No	No	No	No	No	No	No	No	No	No	No	No	No		Swab taken	Not detected		No	Yes	No	3	1	Not indigenous	Male
426	36.8	85	99	17	119	75	58	No	No	No	No	No	No	No	No	No	No	Yes	No	No	No	No	No	No	No	No	No	No	No	No	No	No	Yes	No	No	Discharged	Swab not taken			No	No	No	1	0	Not indigenous	Male
427	37.1	91	99	15	185	134	44	No	No	No	No	No	Yes	Yes	Yes	Yes	No	Yes	No	Yes	No	No	Yes	No	No	No	No	No	No	No	Yes	No	No	Yes	No		Swab not taken			No	Yes	No	5		Not indigenous	Female
428	37.1	100	100	18	136	93	37	No	No	Yes	No	No	No	Yes	No	Yes	No	Yes	Yes	Yes	No	No	No	No	No	No	No	No	No	No	No	No	No	No	No	Discharged	Swab taken	Not detected		Yes	No	No	5	3	Not indigenous	Female
429	37.2	111	99	16	150	77	30	No	No	No	Yes	No	Yes	Yes	Yes	Yes	No	No	Yes	Yes	No	No	Yes	No	No	No	No	No	No	No	Yes	No	No	No	No	Discharged	Swab taken	Not detected	4	Yes	Yes	No	5	3	Not indigenous	Female
430	36.5	77	97	17	135	86	34	No	Yes	No	No	No	No	Yes	No	Yes	No	No	No	No	No	No	No	No	No	No	No	No	No	No	No	No	No	No	No	Discharged	Swab taken	Not detected		No	No	No	2	4	Not indigenous	Male
431	36.7	83	100	17	108	76	36	No	No	No	No	No	Yes	Yes	No	No	No	Yes	No	Yes	Yes	No	No	No	No	No	No	No	No	No	No	No	No	No	No		Swab taken	Not detected		No	Yes	Yes	5		Not indigenous	Female
432	37.5	109	99	18	113	80	22	No	No	Yes	No	No	Yes	Yes	No	Yes	No	Yes	No	Yes	No	No	No	No	No	No	No	No	No	No	No	No	No	No	No	Discharged	Swab taken	Not detected		Yes	Yes	No	5	2	Not indigenous	Female
433	36.7	73	100		120	80	33	No	Yes	No	No	No	No	No	Yes	No	No	Yes	Yes	Yes	No	No	Yes	No	No	No	No	No	No	No	No	No	Yes	No	No	Discharged	Swab taken	Not detected		No	No	No	5	2	Not indigenous	Female
434	36.4	66	99	18	130	75	30	No	Yes	No	No	No	No	Yes	No	No	No	No	Yes	Yes	No	No	No	No	No	No	No	No	No	No	No	No	No	No	No	Discharged	Swab taken	Not detected		No	No	No	3	0	Not indigenous	Male
435	36.2	67	99	19	116	74	55	No	Yes	No	No	No	Yes	No	Yes	No	No	No	No	Yes	No	No	No	No	No	No	No	No	No	No	No	No	No	No	No	Discharged	Swab not taken			No	Yes	No	3	1	Not indigenous	Female
436	37.2	95	100	17	134	92	24	No	Yes	No	No	No	Yes	Yes	No	Yes	No	Yes	No	Yes	No	No	No	No	No	No	No	No	No	No	No	No	No	No	No	Discharged	Swab taken	Not detected		No	Yes	No	5	2	Not indigenous	Female
437	35.8	72	100	16	132	74	51	No	Yes	No	No	No	No	Yes	No	No	No	No	No	Yes	No	No	Yes	No	No	No	No	No	No	No	No	No	No	No	No		Swab not taken			No	No	No	3	1	Not indigenous	Female
438	37.7	79	98		128	89	36	No	Yes	No	No	Yes	No	Yes	Yes	Yes	No	Yes	No	Yes	No	No	No	No	No	No	No	No	No	No	No	No	No	Yes	No	Discharged	Swab taken	Not detected		No	Yes	No	5	6	Not indigenous	Female
439	36.1	76	100	19	121	73	34	No	No	No	Yes	No	Yes	Yes	No	No	No	No	No	Yes	No	No	No	No	No	No	No	No	No	No	No	No	No	No	No	Discharged	Swab taken	Not detected	1	Yes	Yes	No	3	2	Not indigenous	Female
440	36.8	73	99	16	114	67	38	No	No	No	No	No	No	No	No	Yes	No	Yes	No	No	No	No	No	No	No	No	No	No	No	No	No	No	No	No	No		Swab taken	Not detected		No	No	No	2		Not indigenous	Female
441	36.7	89	99	16	131	80	44	No	No	No	No	No	Yes	Yes	No	Yes	No	Yes	No	No	No	No	No	No	No	No	No	No	No	No	Yes	No	No	No	No	Discharged	Swab not taken			No	Yes	No	4		Not indigenous	Male
442	36.4	96	100	18	114	70	20	No	No	No	Yes	No	Yes	Yes	No	Yes	No	Yes	Yes	No	No	No	No	No	No	No	No	No	No	No	No	No	No	No	No	Discharged	Swab taken	Not detected		Yes	Yes	No	5	2	Not indigenous	Female
443	36.6	92	97	16	116	80	25	No	No	No	Yes	No	Yes	Yes	No	Yes	No	Yes	No	Yes	No	No	No	No	No	No	No	No	No	No	No	No	No	No	No	Discharged	Swab taken	Not detected	-1	Yes	Yes	No	5	5	Not indigenous	Female
444	36.8	93	97	18	175	86	44	No	No	No	Yes	No	No	Yes	Yes	Yes	No	No	No	No	No	No	No	No	No	No	No	Yes	No	No	No	No	No	No	No	Discharged	Swab taken	Not detected	-1	Yes	No	No	3	11	Not indigenous	Male
445	37.2	75	99	16	110	61	31	No	Yes	No	No	No	No	Yes	No	Yes	No	Yes	No	No	No	No	No	No	No	No	No	No	No	No	No	No	No	No	No	Discharged	Swab taken	Not detected		No	No	No	3	1	Not indigenous	Female
446	36.9	85	100	16	156	87	39	No	No	No	Yes	No	Yes	Yes	No	Yes	No	No	Yes	Yes	No	No	No	No	No	No	No	No	No	No	No	No	No	No	No	Discharged	Swab taken	Not detected	-3	Yes	Yes	No	5	6	Not indigenous	Male
447	36.8	96	96	17	132	85	48	No	No	Yes	No	No	No	Yes	No	No	No	No	No	No	No	No	No	No	No	No	No	No	No	No	No	No	No	No	No	Discharged	Swab not taken			Yes	No	No	1	6	Not indigenous	Male
448	36	76	98	17	129	71	46	No	No	No	Yes	No	No	Yes	No	Yes	No	No	No	Yes	No	No	No	No	No	No	No	No	No	No	No	No	No	No	No		Swab taken	Not detected		Yes	No	No	3	5	Not indigenous	Male
449	37.1	103	100	17	149	76	23	No	Yes	No	No	No	No	No	No	No	No	No	No	No	No	Yes	No	No	No	No	No	No	No	No	No	No	No	No	No	Discharged	Swab not taken			No	No	No	0		Not indigenous	Female
450	36.9	90	100	18	151	77	27	No	No	No	Yes	No	No	No	Yes	Yes	No	No	Yes	No	No	No	No	No	No	No	No	No	No	No	No	No	No	No	No	Discharged	Swab taken	Not detected	4	Yes	No	No	3	3	Not indigenous	Female
451	36.3	76	96	20	142	78	46	No	No	No	No	No	No	No	Yes	Yes	No	No	No	No	No	No	No	No	No	No	No	No	No	No	No	No	No	Yes	No	Discharged	Swab not taken			No	No	No	2	7	Not indigenous	Male
452	36.3	99	100	16	131	83	35	No	No	No	No	No	Yes	Yes	No	No	No	No	No	Yes	No	No	No	No	No	No	No	No	No	No	No	No	No	No	No		Swab taken	Not detected		No	Yes	No	3		Not indigenous	Male
453	36.3	61	100	16	150	82	57	No	No	No	No	No	No	No	No	No	No	Yes	No	Yes	No	No	No	No	No	No	No	No	No	No	No	No	No	No	No		Swab taken	Not detected		No	No	No	2		Not indigenous	Female
454	35.9	84	98	16	135	76	54	No	No	Yes	Yes	No	No	No	No	No	No	Yes	No	No	No	Yes	No	No	No	No	No	No	No	No	No	No	No	No	No	Discharged	Swab taken	Not detected	8	Yes	No	No	1	0	Not indigenous	Male
455	36.3	82	100	18	115	80	33	No	Yes	No	No	No	Yes	Yes	No	Yes	No	Yes	No	Yes	No	No	No	No	No	No	No	No	No	No	No	No	No	No	No	Discharged	Swab taken	Not detected		No	Yes	No	5	3	Not indigenous	Female
456	37.3	79	95	18	137	84	26	No	Yes	Yes	No	No	Yes	Yes	Yes	Yes	No	Yes	Yes	Yes	No	No	No	No	No	No	No	No	No	No	Yes	No	No	No	No	Discharged	Swab taken	Not detected		Yes	Yes	No	5	4	Not indigenous	Female
457	36.6	87	100	20	158	92	42	No	No	No	No	No	Yes	Yes	Yes	Yes	No	No	No	Yes	No	No	No	No	No	No	No	No	No	No	No	No	No	No	No		Swab taken	Not detected		No	Yes	No	5		Not indigenous	Female
458	37.2	111	98				8	No	No	No	No	No	No	Yes	No	Yes	No	Yes	No	No	No	No	No	No	No	No	No	No	No	No	No	No	No	No	No		Swab not taken			No	No	No	3		Not indigenous	Female
459	36						36	No	No	No	No	No	No	No	No	No	No	No	No	No	No	Yes	No	No	No	No	No	No	No	No	No	No	No	No	No		Swab not taken			No	No	No	0		Not indigenous	Male
460	36.7	104	99	16	108	74	37	No	No	Yes	No	No	Yes	Yes	No	No	No	Yes	No	Yes	No	No	No	No	No	No	No	No	No	No	No	No	No	No	No	Discharged	Swab taken	Not detected		Yes	Yes	No	4	8	Not indigenous	Female
461	36.5	89	96	20	123	83	51	No	No	No	No	No	No	No	No	No	No	No	No	No	No	Yes	No	No	No	No	No	No	No	No	No	No	No	No	No		Swab not taken			No	No	No	0		Not indigenous	Female
462	36.9	81	98	18	123	84	33	No	No	No	No	No	No	Yes	No	Yes	No	No	Yes	No	No	No	No	No	No	No	No	No	No	No	No	No	No	No	No	Discharged	Swab not taken			No	No	No	3	7	Not indigenous	Male
463	35.2	58	100		103	68	22	Yes	No	No	Yes	No	Yes	Yes	No	No	No	No	No	Yes	No	No	No	No	No	No	No	No	No	No	No	No	No	No	No	Discharged	Swab taken	Not detected	4	Yes	Yes	No	3	2	Not indigenous	Female
464	36.2	100	100	16	127	80	18	No	No	No	No	No	Yes	Yes	Yes	Yes	No	Yes	No	Yes	No	No	No	No	No	No	Yes	No	No	No	No	No	No	Yes	No	Discharged	Swab not taken			No	Yes	No	5	3	Not indigenous	Female
465	36.6	80	97	16	170	107	66	No	No	No	No	No	No	Yes	No	Yes	No	Yes	No	No	No	No	No	No	No	No	No	No	No	No	No	No	No	No	No		Swab taken	Not detected		No	No	No	3		Not indigenous	Male
466	37.2	110	96	18	155	77	37	No	No	No	No	No	No	No	Yes	Yes	No	Yes	Yes	Yes	No	No	No	No	No	No	No	No	No	No	No	No	No	No	No	Discharged	Swab not taken			No	No	No	5	7	Not indigenous	Male
467	37.2	76	99	16	127	79	20	No	No	Yes	No	No	No	No	No	No	Yes	Yes	No	Yes	Yes	No	No	No	No	No	No	No	No	No	No	No	No	No	No	Discharged	Swab taken	Detected		Yes	No	Yes	4	5	Not indigenous	Female
468	36.9	124	99	22	145	78	35	No	No	No	No	Yes	No	No	No	Yes	No	No	No	No	No	No	No	No	No	No	No	No	No	No	No	No	No	No	No		Swab taken	Not detected		No	Yes	No	2		Not indigenous	Female
469	36.8	80	98	16	138	83	46	No	Yes	No	No	No	No	No	No	Yes	No	Yes	Yes	No	No	No	No	No	No	No	No	No	No	No	No	No	No	No	No	Discharged	Swab taken	Not detected		No	No	No	3	1	Not indigenous	Female
470	35.9	94	99	20	123	85	50	No	Yes	No	Yes	No	No	Yes	Yes	No	No	No	Yes	No	No	No	No	No	No	No	No	No	No	No	No	No	No	No	No	Discharged	Swab taken	Not detected	10	Yes	No	No	3	3	Not indigenous	Female
471	36.5	90	97	16	148	82	30	No	No	No	No	Yes	No	No	No	No	No	No	No	Yes	No	No	No	No	No	No	No	No	No	No	No	No	No	No	No		Swab taken	Not detected		No	Yes	No	2		Not indigenous	Male
472	36.7	92	98	18	164	107	27	No	Yes	No	No	No	No	No	No	Yes	No	Yes	No	No	No	No	No	No	No	No	No	Yes	No	No	No	No	No	No	Yes	Transferred to ED	Swab taken	Not detected		No	No	No	2	10	Not indigenous	Female
473	37.1	112	95	18	125	72	60	No	No	No	No	No	Yes	No	Yes	Yes	No	Yes	No	Yes	No	No	Yes	No	No	No	Yes	No	Yes	No	Yes	No	No	No	No		Swab not taken			No	Yes	No	5		Not indigenous	Female
474	36.9	88	98	16	149	80	32	No	Yes	Yes	No	No	Yes	Yes	No	No	No	No	No	No	No	No	No	No	No	No	No	No	No	No	No	No	No	No	No	Discharged	Swab taken	Not detected		Yes	Yes	No	2	1	Not indigenous	Male
475	36.3	82	96	18	114		32	No	Yes	No	No	No	No	Yes	No	No	No	No	No	Yes	No	No	No	No	No	No	No	No	No	No	No	No	No	No	No	Discharged	Swab taken	Not detected		No	No	No	2	1	Not indigenous	Female
476	36.7	85	97	16	129	78	61	No	No	No	Yes	No	No	Yes	No	No	No	Yes	No	No	No	No	No	No	No	No	No	No	No	No	No	No	No	No	No	Discharged	Swab taken	Not detected	-10	Yes	No	No	2	21	Not indigenous	Female
477	35.5	95	98		124	93	72	No	No	No	Yes	No	No	Yes	Yes	Yes	No	Yes	No	Yes	No	No	No	No	No	No	No	No	No	No	No	No	No	No	No	Discharged	Swab taken	Not detected	0	Yes	No	No	5	4	Not indigenous	Female
478	36.5	68	99	16	109	71	31	No	Yes	No	No	No	No	Yes	No	Yes	No	Yes	No	Yes	No	No	No	No	No	No	No	No	No	No	No	No	No	No	No	Discharged	Swab taken	Not detected		No	No	No	4	1	Not indigenous	Male
479	36.3	87	96	20	149	80	57	No	No	Yes	Yes	No	Yes	Yes	Yes	No	No	No	No	Yes	No	No	No	No	No	No	No	No	Yes	No	No	No	No	No	No	Discharged	Swab taken	Not detected	1	Yes	Yes	No	4	3	Not indigenous	Female
480	36	92	99	16	113	74	44	No	Yes	No	No	No	Yes	Yes	No	No	No	Yes	No	Yes	Yes	No	Yes	No	No	No	No	No	No	No	No	No	No	No	No	Discharged	Swab taken	Not detected		No	Yes	Yes	5	2	Not indigenous	Female
481	36.1	68	97	16	125	85	39	No	Yes	No	Yes	No	No	Yes	No	No	No	No	No	Yes	No	No	No	No	No	No	No	No	No	No	No	No	No	No	No	Discharged	Swab taken	Not detected	2	Yes	No	No	2	1	Not indigenous	Male
482	36.6	73	100	18	136	81	41	No	Yes	No	No	No	No	No	Yes	Yes	No	Yes	No	No	No	No	No	No	No	No	No	No	No	No	No	No	No	No	No	Discharged	Swab taken	Not detected		No	No	No	3	0	Not indigenous	Female
483	36.7	78	98	20	126	80	49	No	No	No	No	No	No	No	Yes	Yes	No	Yes	No	No	No	No	No	No	No	No	No	No	No	No	No	No	No	Yes	No		Swab taken	Not detected		No	No	No	3		Not indigenous	Female
484	36.7	68	100	18	104	67	39	No	No	No	No	No	No	Yes	No	Yes	No	No	No	No	No	No	No	No	No	No	No	No	No	No	Yes	No	No	No	No	Transferred to ward	Swab taken	Not detected		No	No	No	2	1	Not indigenous	Female
485	36.6	94	98	21	116	71	26	No	No	No	No	No	No	Yes	No	Yes	No	Yes	No	Yes	No	No	Yes	No	No	No	No	No	No	No	No	No	No	No	No		Swab taken	Not detected		No	No	No	5		Not indigenous	Female
486	37	92	98	21	137	84	31	No	No	No	No	No	No	Yes	Yes	Yes	Yes	Yes	Yes	Yes	No	No	No	No	No	No	No	No	No	No	No	No	No	Yes	No		Swab not taken			No	No	Yes	5		Not indigenous	Female
487	36.8	67	97	18	112	73	59	No	No	No	No	No	No	No	Yes	Yes	No	Yes	Yes	Yes	No	No	Yes	No	No	No	No	No	No	No	No	No	No	No	No		Swab taken	Not detected		No	No	No	5		Not indigenous	Female
488	36.5	66	97	18	136	74	70	No	No	No	No	No	No	Yes	No	Yes	No	No	No	No	No	No	No	No	No	No	No	No	Yes	No	No	No	No	No	No		Swab not taken			No	No	No	2		Not indigenous	Female
489	36.7	78	99	17	134	90	36	No	No	No	No	No	No	Yes	Yes	Yes	No	Yes	Yes	No	Yes	No	No	No	No	No	No	No	No	No	Yes	No	No	No	No		Swab not taken			No	No	Yes	5		Not indigenous	Male
490	37	125	99	20	150	110	37	No	Yes	No	No	No	Yes	Yes	No	Yes	No	Yes	No	Yes	No	No	No	No	No	No	No	No	No	No	No	No	No	No	No	Discharged	Swab taken	Not detected		No	Yes	No	5	5	Not indigenous	Male
491	35.9	70	98	18	132	85	41	No	No	No	No	No	Yes	Yes	Yes	Yes	No	No	Yes	Yes	No	No	No	No	No	No	No	No	No	No	No	No	No	No	No	Discharged	Swab taken	Not detected		No	Yes	No	5	5	Not indigenous	Male
492	36.7	84	100		125	84	28	No	No	No	No	No	Yes	Yes	No	Yes	No	Yes	No	No	No	No	Yes	No	No	No	No	No	No	No	Yes	No	No	Yes	No	Discharged	Swab not taken			No	Yes	No	5	10	Not indigenous	Female
493	36.3	87	97		137	87	45	No	No	No	No	Yes	No	Yes	No	Yes	No	Yes	No	No	No	No	Yes	No	No	No	No	No	No	No	No	No	No	No	No	Discharged	Swab not taken			No	Yes	No	5		Not indigenous	Male
494	37.1	83	98	19	122	80	26	No	Yes	No	Yes	No	No	Yes	Yes	No	No	Yes	No	No	No	No	No	No	No	No	No	No	No	No	No	No	No	No	No	Discharged	Swab taken	Not detected	-3	Yes	No	No	3	3	Not indigenous	Female
495	36.3	71	95	18	136	101	62	No	No	No	No	No	No	No	No	No	No	No	No	No	No	No	No	No	No	No	No	No	Yes	No	No	No	No	No	No	Discharged	Swab not taken			No	No	No	0	0	Not indigenous	Male
496	36.2	90	95	18	123	85	40	No	No	Yes	No	No	No	No	No	Yes	No	No	No	No	No	No	No	No	No	No	No	No	No	No	No	No	No	No	No	Discharged	Swab taken	Not detected		Yes	No	No	1	2	Not indigenous	Female
497	36.9	70	99	18	157	85	50	No	Yes	No	No	No	No	Yes	No	Yes	No	Yes	No	Yes	No	No	Yes	No	No	No	No	No	No	No	No	No	No	No	No	Discharged	Swab taken	Not detected		No	No	No	5	5	Not indigenous	Female
498	36.7	61	99	18	181	98	62	No	No	Yes	Yes	No	No	No	No	No	No	No	No	No	No	No	No	No	No	No	Yes	No	Yes	No	No	No	No	No	No	Discharged	Swab taken	Detected	8	Yes	No	No	0	1	Not indigenous	Male
499	36.1	113	98	18	179	86	41	No	Yes	No	No	No	No	Yes	No	Yes	No	No	No	Yes	No	No	Yes	No	No	No	No	No	No	No	No	No	No	No	No	Discharged	Swab taken	Not detected		No	No	No	4	2	Not indigenous	Female
500	36.7	112	100	16	136	78	26	No	No	No	No	No	No	Yes	No	Yes	No	No	No	Yes	Yes	No	Yes	No	No	Yes	No	No	No	No	No	No	No	No	No		Swab taken	Not detected		No	No	Yes	5		Not indigenous	Female
501	37.5	90	100	16	131	79	22	No	No	No	No	No	No	No	Yes	Yes	No	Yes	No	No	No	No	No	No	No	No	No	No	No	No	No	No	No	No	No		Swab taken	Not detected		No	No	No	3		Not indigenous	Male
502	36.2	118	97	18	133	93	35	No	Yes	No	No	No	Yes	Yes	No	Yes	No	Yes	No	Yes	No	No	No	No	No	No	No	No	No	No	Yes	No	No	Yes	No	Discharged	Swab not taken			No	Yes	No	5	3	Not indigenous	Female
503	35.9	104	98	20	131	78	23	No	No	Yes	No	No	No	No	Yes	No	No	Yes	No	No	No	No	No	No	No	No	No	No	No	No	Yes	No	No	No	No	Discharged	Swab taken	Not detected		Yes	No	No	2	1	Not indigenous	Male
504	38.1	99	94	24	105	56	65	No	No	No	No	Yes	No	No	No	No	No	Yes	Yes	No	No	No	No	No	No	No	No	No	No	No	No	No	No	No	No	Discharged	Swab taken	Not detected		No	Yes	No	3	1	Not indigenous	Female
505	36	102	100	18	132	91	26	No	No	No	No	No	Yes	Yes	No	Yes	No	No	Yes	No	No	No	No	No	No	No	No	No	No	No	No	No	No	No	No	Discharged	Swab taken	Not detected		No	Yes	No	4	2	Not indigenous	Female
506	36.4	77	98	18	118	70	49	No	No	No	No	No	No	No	Yes	Yes	No	No	No	Yes	No	No	No	No	No	No	No	No	No	No	No	No	No	No	No		Swab taken	Not detected		No	No	No	3		Not indigenous	Female
507	36.4	76	97	18	124	85	45	No	No	No	No	No	No	Yes	No	Yes	No	Yes	No	Yes	No	No	No	No	No	No	Yes	No	No	No	No	No	No	No	No		Swab taken	Not detected		No	No	No	4		Not indigenous	Male
508	36.3	84	100	16	148	76	54	No	No	No	No	Yes	Yes	Yes	No	Yes	No	Yes	No	Yes	No	No	No	No	No	No	No	No	No	No	No	No	No	No	No		Swab taken	Not detected		No	Yes	No	5		Not indigenous	Female
509	38	94	99	20	157	96	47	No	No	No	Yes	Yes	No	No	Yes	Yes	No	Yes	Yes	No	No	No	No	No	No	No	No	No	Yes	Yes	No	No	No	No	No	Discharged	Swab taken	Not detected	-3	Yes	Yes	No	5	5	Not indigenous	Female
510	37.4	89	98	18	150	84	48	No	Yes	No	No	Yes	Yes	No	No	Yes	No	Yes	Yes	No	No	No	No	No	No	No	No	No	No	No	Yes	No	No	No	No		Swab taken	Not detected		No	Yes	No	5	18	Not indigenous	Female
511	35.8	66	99	18	99	60	37	No	No	No	Yes	Yes	No	Yes	No	Yes	No	Yes	No	Yes	No	No	Yes	No	No	No	No	No	No	No	No	No	No	No	No	Discharged	Swab taken	Not detected	-1	Yes	Yes	No	5	3	Not indigenous	Female
512	36.7	95	100	18	152	72	11	No	No	No	No	No	No	Yes	No	Yes	No	Yes	Yes	Yes	No	No	Yes	No	No	No	No	No	No	No	No	No	Yes	No	No		Swab taken	Not detected		No	No	No	5		Not indigenous	Female
513	36.3	99	99	17	135	80	28	No	Yes	No	No	No	No	Yes	No	No	No	No	No	No	No	No	Yes	No	No	No	No	No	Yes	No	No	No	No	No	No	Discharged	Swab taken	Not detected		No	No	No	2		Not indigenous	Female
514	36.3	100	99	26	100	60	16	No	No	Yes	No	No	No	Yes	No	No	No	No	Yes	No	No	Yes	No	No	No	No	No	No	No	No	No	No	No	No	No	Discharged	Swab taken	Not detected		Yes	No	No	2	2	Not indigenous	Male
515	35.7	98	100		134	78	41	No	No	Yes	No	No	No	No	Yes	Yes	No	Yes	No	Yes	No	No	No	No	No	No	No	No	No	No	No	No	No	No	No	Discharged	Swab taken	Not detected		Yes	No	No	4		Not indigenous	Female
516	35.7	142	100	17	130	79	23	No	No	No	No	Yes	No	Yes	Yes	Yes	No	Yes	No	Yes	No	No	No	No	No	No	No	No	No	No	No	No	No	Yes	No	Discharged	Swab taken			No	Yes	No	5	8	Not indigenous	Female
517	36.7	86	100	16	114	82	22	No	Yes	No	No	No	Yes	No	No	No	No	No	No	No	No	No	No	No	No	No	No	No	No	No	No	No	No	No	No	Discharged	Swab taken	Not detected		No	Yes	No	1	0	Not indigenous	Female
518	36.3	57	100	18	118	68	59	No	No	No	No	No	No	No	No	Yes	No	Yes	No	Yes	No	No	No	No	No	No	No	No	No	No	No	No	No	No	No		Swab taken	Not detected		No	No	No	3		Not indigenous	Female
519	36.4	68	98	19	121	90	59	No	No	No	Yes	No	Yes	No	Yes	Yes	No	Yes	No	No	No	No	No	No	No	No	No	No	No	No	Yes	No	No	No	No	Discharged	Swab taken	Not detected		Yes	Yes	No	4	-14	Not indigenous	Female
520	36	80	98	18	164	90	34	No	Yes	No	No	No	No	Yes	No	Yes	No	No	No	No	No	No	No	No	No	No	No	No	No	No	No	No	No	No	No	Discharged	Swab taken	Not detected		No	No	No	2	4	Not indigenous	Male
521	36.2	91	98	18	121	82	22	No	No	No	Yes	No	No	No	No	No	No	Yes	No	No	No	No	No	No	No	No	No	No	No	No	No	No	No	No	No	Discharged	Swab not taken		1	Yes	No	No	1	3	Not indigenous	Male
522	36.7	65	99	20	147	78	69	No	No	No	No	No	No	Yes	No	Yes	No	Yes	No	No	No	No	Yes	No	No	No	No	No	No	No	No	No	No	No	No		Swab taken	Not detected		No	No	No	4		Not indigenous	Female
523	36.6	64	100	18	180	89	46	No	No	No	No	No	No	Yes	Yes	No	No	Yes	No	Yes	No	No	No	No	No	No	No	No	No	No	No	No	No	No	No		Swab taken	Not detected		No	No	No	4		Not indigenous	Female
524	36.4	70	99	19	137	77	39	No	No	No	Yes	No	No	No	Yes	Yes	No	No	No	No	No	No	No	No	No	No	No	No	No	No	No	No	No	No	No	Discharged	Swab taken	Not detected	15	Yes	No	No	2	1	Not indigenous	Male
525	36.5	101	96	18	119	95	27	No	No	No	No	No	Yes	Yes	No	Yes	No	Yes	Yes	Yes	No	No	Yes	No	No	No	No	No	No	No	No	No	No	No	No	Discharged	Swab not taken			No	Yes	No	5	2	Not indigenous	Female
526	36.2	90	99		139	104	42	No	No	No	No	No	No	Yes	No	No	No	Yes	No	Yes	No	No	Yes	No	No	No	No	No	No	No	No	No	Yes	No	No	Discharged	Swab not taken			No	No	No	4	8	Not indigenous	Female
527	35.6	107	97	21	117	71	9	No	No	No	No	No	No	No	No	Yes	No	Yes	No	Yes	No	No	No	No	No	No	No	No	No	No	No	No	No	No	No	Discharged	Swab not taken			No	No	No	3	3	Not indigenous	Female
528	36.4	74	98	17	131	89	34	No	No	No	No	No	No	Yes	Yes	Yes	No	No	Yes	No	No	No	No	No	No	No	No	No	Yes	No	Yes	No	No	No	No	Discharged	Swab not taken			No	No	No	4	7	Not indigenous	Male
529	37.1	77	98	18	118	82	39	Yes	Yes	No	No	Yes	No	Yes	No	Yes	No	Yes	No	Yes	No	No	No	No	No	No	No	No	No	No	No	No	No	No	No	Discharged	Swab taken	Not detected		No	Yes	No	5	3	Not indigenous	Female
530	36	71	96	18	162	79	59	No	No	No	No	No	No	Yes	No	No	No	No	No	Yes	No	No	No	Yes	No	No	No	Yes	Yes	Yes	No	No	No	No	No	Discharged	Swab not taken			No	No	No	3	10	Not indigenous	Female
531	36.7	70	100	17	134	77	30	No	No	No	Yes	No	Yes	Yes	Yes	Yes	No	No	No	No	No	No	No	No	No	No	No	No	No	No	No	No	No	No	No	Discharged	Swab taken	Not detected	4	Yes	Yes	No	4	0	Not indigenous	Male
532	36.6	63	98	14	128	84	59	No	No	No	No	No	Yes	Yes	No	Yes	No	Yes	No	Yes	No	No	No	No	No	No	No	No	No	No	No	No	No	No	No	Discharged	Swab taken	Not detected		No	Yes	No	5	2	Not indigenous	Female
533	36.5	78	100	18	113	55	38	No	No	No	No	No	No	No	Yes	Yes	No	Yes	No	Yes	No	No	No	No	No	No	No	No	No	No	No	No	No	No	No		Swab taken	Not detected		No	No	No	4		Not indigenous	Female
534	35.9	94	100		130	76	20	No	Yes	Yes	No	No	No	No	No	Yes	No	Yes	No	No	No	No	Yes	No	No	No	No	No	No	No	No	No	No	No	No	Discharged	Swab taken	Not detected		Yes	No	No	3	6	Not indigenous	Female
535	36.4	79	100	19	172	91	66	No	No	No	No	No	No	Yes	No	Yes	No	Yes	No	No	No	No	No	No	No	No	No	Yes	Yes	Yes	No	No	No	No	No	Discharged	Swab not taken			No	No	No	3	7	Not indigenous	Female
536	37	84	96	18	117	78	22	No	No	No	No	No	No	Yes	No	No	No	No	No	No	No	No	No	No	No	No	No	No	No	No	No	No	No	No	No		Swab taken	Not detected		No	No	No	1		Not indigenous	Female
537	36.2	80	98	16	152	92	50	No	Yes	No	Yes	No	No	Yes	No	Yes	No	Yes	Yes	Yes	No	No	No	No	No	No	No	No	Yes	Yes	No	No	No	No	No	Discharged	Swab taken	Not detected	2	Yes	No	No	5	2	Not indigenous	Female
538	35.6	88	100	16	135	91	38	No	No	No	No	No	No	Yes	Yes	No	No	No	Yes	Yes	No	No	No	No	No	No	No	No	No	No	No	No	No	No	No	Discharged	Swab not taken			No	No	No	4	7	Not indigenous	Female
539	37.1	102	99	22	148	92	64	No	No	No	No	No	No	Yes	No	Yes	No	No	No	No	No	No	Yes	No	No	No	No	No	No	No	No	No	No	No	No	Discharged	Swab taken	Not detected		No	No	No	3	2	Not indigenous	Female
540	36.6	82	100		169	92	52	No	Yes	No	Yes	No	No	Yes	No	No	No	No	No	Yes	No	No	No	No	No	No	No	No	No	No	No	No	No	No	No	Discharged	Swab taken	Not detected	1	Yes	No	No	2	0	Not indigenous	Female
541	37.1	86	98	17	109	68	34	No	No	No	No	No	No	Yes	No	No	No	No	Yes	No	No	No	No	No	No	No	No	No	No	No	No	No	No	No	No	Discharged	Swab not taken			No	No	No	2	4	Not indigenous	Female
542	36.6	89	96	17	133	88	58	No	No	No	No	No	No	Yes	No	Yes	No	Yes	No	No	No	No	No	No	No	No	No	No	No	No	No	No	No	No	No	Discharged	Swab not taken			No	No	No	3		Not indigenous	Female
543	36.9	78		18	104	66	42	No	No	No	No	No	Yes	Yes	Yes	Yes	No	Yes	No	Yes	No	No	No	No	No	No	No	No	No	No	No	No	No	No	No		Swab taken	Not detected		No	Yes	No	5		Not indigenous	Female
544	38.7	99	96	28	150	94	60	No	No	No	No	Yes	No	No	Yes	Yes	No	No	No	Yes	No	No	Yes	No	No	No	Yes	No	No	No	No	No	No	No	No		Swab taken	Not detected		No	Yes	No	5		Not indigenous	Male
545	36.8	63		19	116	67	50	No	No	No	No	No	No	Yes	Yes	Yes	No	Yes	No	No	No	No	No	No	No	No	No	No	No	No	No	No	No	No	No		Swab not taken			No	No	No	4		Not indigenous	Female
546	36.7	105	99		166	104	23	No	Yes	No	Yes	No	No	Yes	Yes	Yes	No	No	Yes	No	No	No	No	No	No	No	No	No	No	No	Yes	No	No	No	No	Discharged	Swab taken	Not detected	-3	Yes	No	No	4	4	Not indigenous	Female
547	36.9	67	97	18	143	73	54	No	No	No	Yes	No	Yes	Yes	No	Yes	No	Yes	No	Yes	No	No	No	No	No	No	No	No	No	No	No	No	No	No	No	Discharged	Swab taken	Not detected	1	Yes	Yes	No	5	2	Not indigenous	Female
548	36.3	62	95	18	124	66	58	No	No	No	No	No	No	No	No	No	No	No	No	No	No	Yes	No	No	No	No	No	No	Yes	No	No	No	No	No	No		Swab not taken			No	No	No	0		Not indigenous	Female
549	36.3	79	99	18	136	88	19	No	No	No	No	No	No	Yes	No	Yes	No	Yes	No	Yes	No	No	No	No	No	No	No	No	No	No	No	No	No	No	No	Discharged	Swab not taken			No	No	No	4	4	Not indigenous	Female
550	37	94	99	18	120	83	23	No	No	No	No	No	No	Yes	No	Yes	No	Yes	No	Yes	No	No	No	No	No	No	No	No	No	No	No	No	No	No	No	Discharged	Swab not taken			No	No	No	4	8	Not indigenous	Female
551	36.6	87	94	20	145	84	54	No	Yes	No	No	No	No	No	No	No	No	Yes	No	Yes	No	No	No	No	No	No	No	Yes	Yes	Yes	No	No	No	No	No	Discharged	Swab not taken			No	No	No	2	4	Not indigenous	Female
552	36.5	72	96	18	138	89	44	Yes	Yes	Yes	No	No	No	Yes	Yes	Yes	No	No	Yes	Yes	No	No	No	No	No	No	No	No	No	No	No	No	No	No	No	Discharged	Swab taken	Not detected		Yes	No	No	5	13	Not indigenous	Female
553	36.6	92	100	20	150	87	65	No	No	No	No	No	No	No	No	No	No	Yes	No	No	No	No	No	No	No	No	No	No	No	No	No	No	Yes	No	No	Discharged	Swab not taken			No	No	No	1		Not indigenous	Male
554	36.7	88	100	16	126	82	32	No	Yes	No	No	No	No	Yes	Yes	Yes	No	No	No	No	No	No	No	No	No	No	No	No	No	No	No	No	No	No	No	Discharged	Swab taken	Not detected		No	No	No	3	3	Not indigenous	Female
555	36.5	96	98	16	106	60	22	No	No	No	No	No	Yes	Yes	No	Yes	No	No	No	No	No	No	Yes	No	No	No	No	No	No	No	No	No	No	No	No		Swab not taken			No	Yes	No	4		Not indigenous	Male
556	36.4	65	100	16	103	43	32	No	No	No	No	No	Yes	Yes	No	Yes	No	Yes	No	No	No	No	No	No	No	No	No	No	No	No	No	No	No	No	No		Swab not taken			No	Yes	No	4		Not indigenous	Female
557	36.8	72	97	16	125	77	22	No	Yes	No	No	No	Yes	Yes	Yes	Yes	No	Yes	No	No	No	No	No	No	No	No	No	No	No	No	No	No	No	No	No	Discharged	Swab taken	Not detected		No	Yes	No	5	3	Not indigenous	Male
558	36.6	107	95	18	179	93	65	No	No	No	No	Yes	Yes	Yes	Yes	Yes	No	No	Yes	Yes	No	No	Yes	No	No	No	No	No	Yes	No	No	No	No	No	No		Swab taken	Not detected		No	Yes	No	5		Not indigenous	Male
559	36.6	66	100	16	116	74	29	No	Yes	No	No	No	No	Yes	No	No	No	Yes	No	No	No	No	No	No	No	No	No	No	No	No	No	No	No	No	No	Discharged	Swab taken	Not detected		No	No	No	2	0	Not indigenous	Male
560	36	64	97	20	118	75	32	No	No	No	No	No	Yes	No	Yes	No	No	No	Yes	Yes	No	No	Yes	No	No	No	No	No	No	No	No	No	No	No	No		Swab not taken			No	Yes	No	5		Not indigenous	Male
561	36.2	82	97	18	136	82	37	Yes	Yes	No	No	No	No	Yes	No	No	No	Yes	No	No	No	No	No	No	No	No	No	No	No	No	No	No	No	No	No	Discharged	Swab taken	Not detected		No	No	No	2	1	Not indigenous	Female
562	37.6	111	98	18	134	99	43	No	No	No	No	No	Yes	No	Yes	Yes	No	Yes	No	Yes	No	No	No	No	No	No	No	No	Yes	Yes	No	No	No	No	No	Discharged	Swab not taken			No	Yes	No	5	86	Not indigenous	Female
563	36.7	68	100	18	102	64	28	No	No	No	No	No	Yes	No	Yes	No	No	Yes	No	Yes	No	No	No	No	No	No	No	No	No	No	No	No	No	No	No		Swab taken	Not detected		No	Yes	No	4		Not indigenous	Female
564	37.2	98	99	17	162	97	29	No	Yes	No	No	No	No	Yes	Yes	Yes	No	No	No	No	No	No	No	No	No	No	No	No	No	No	No	No	No	No	No	Discharged	Swab taken	Not detected		No	No	No	3	2	Not indigenous	Female
565	36.8	76	99	16	133	83	36	Yes	Yes	No	Yes	No	No	No	No	Yes	No	No	No	No	No	No	No	No	No	No	No	No	No	No	No	No	No	No	Yes	Discharged	Swab taken	Not detected	-2	Yes	No	No	1	12	Not indigenous	Female
566	36.9	76	96	18	136	84	29	No	No	No	No	No	No	Yes	No	No	No	No	No	Yes	No	No	No	No	No	No	No	No	No	No	No	No	No	No	No		Swab taken	Not detected		No	No	No	2		Not indigenous	Female
567	36.9	83	100	18	102	68	46	No	No	No	No	No	Yes	Yes	No	Yes	No	Yes	No	Yes	No	No	Yes	No	No	No	No	No	No	No	No	No	No	No	No		Swab taken	Not detected		No	Yes	No	5		Not indigenous	Female
568	36.7	65	98	18	122	79	29	No	No	No	No	No	No	Yes	No	No	No	No	No	No	No	No	No	No	No	No	No	No	No	No	No	No	No	No	No		Swab taken	Not detected		No	No	No	1		Not indigenous	Female
569	36.6	77	100	18	120	87	52	No	No	No	No	No	No	Yes	No	No	No	Yes	No	No	No	No	Yes	No	No	No	No	No	No	No	No	No	No	No	No		Swab taken	Not detected		No	No	No	3		Not indigenous	Female
570	36.6	67	97	18	117	71	61	No	No	No	No	No	No	No	Yes	No	No	Yes	No	Yes	No	No	No	No	No	No	No	No	No	No	No	No	No	No	No		Swab taken	Not detected		No	No	No	3		Not indigenous	Female
571	36.2	80	97	16	143	94	52	No	No	No	No	No	Yes	Yes	Yes	No	No	Yes	No	Yes	No	No	No	No	No	No	No	No	No	No	No	No	No	No	No		Swab not taken			No	Yes	No	5		Not indigenous	Male
572	36.8	66	95	18	107	78	49	No	No	No	No	No	No	No	No	No	No	No	No	No	No	Yes	No	No	No	No	No	No	No	No	No	No	No	No	No		Swab not taken			No	No	No	0		Not indigenous	Male
573	36.6	64	100	18	133	86	50	No	No	No	No	No	No	Yes	No	Yes	No	Yes	No	No	No	No	No	No	No	No	No	No	No	No	No	No	No	No	No		Swab taken	Not detected		No	No	No	3		Not indigenous	Female
574	36.7	84	98	17	152	95	37	No	Yes	No	No	No	No	Yes	No	Yes	No	No	No	No	No	No	No	No	No	No	No	No	No	No	No	No	No	No	No	Discharged	Swab not taken			No	No	No	2	2	Not indigenous	Female
575	36.8	96	99	16	119	70	33	No	No	No	No	No	Yes	Yes	Yes	Yes	No	Yes	No	No	No	No	No	No	No	No	No	No	No	No	No	No	No	No	No	Discharged	Swab not taken			No	Yes	No	5	6	Not indigenous	Male
576	36.6	99	95	20	133	80	69	No	No	Yes	No	No	Yes	No	No	Yes	No	No	Yes	Yes	No	No	Yes	No	Yes	No	No	No	Yes	Yes	No	No	No	No	No	Discharged	Swab taken	Detected		Yes	Yes	No	5	7	Not indigenous	Female
577	36.6	112	98	24			8	No	No	No	No	Yes	Yes	Yes	No	No	No	Yes	No	Yes	No	No	No	No	No	No	No	No	No	No	No	No	No	No	No		Swab not taken			No	Yes	No	5		Not indigenous	Female
578	35.5	74	99	16	132	84	48	No	Yes	No	No	No	No	Yes	No	Yes	No	No	No	No	No	No	No	No	No	No	No	No	No	No	No	No	No	No	No	Discharged	Swab taken	Not detected		No	No	No	2	2	Not indigenous	Female
579	36	83	97	18	152	106	56	No	No	No	No	No	No	Yes	No	No	No	Yes	No	No	No	No	No	No	No	No	No	No	No	No	No	No	No	No	No	Discharged	Swab not taken			No	No	No	2	8	Not indigenous	Male
580	36.7	62	97	16	115	73	36	No	No	No	No	No	No	Yes	Yes	Yes	No	Yes	Yes	Yes	No	No	No	No	No	No	No	No	No	No	Yes	No	No	No	No		Swab taken	Not detected		No	No	No	5		Not indigenous	Female
581	36.9	105	98	16	144	105	34	No	Yes	No	No	Yes	Yes	Yes	No	Yes	No	Yes	No	No	No	No	No	No	No	No	No	No	No	No	No	No	No	Yes	No	Discharged	Swab taken	Not detected		No	Yes	No	5	1	Not indigenous	Female
582	37	81	99	20	127	81	13	No	No	No	No	No	No	Yes	No	Yes	No	Yes	No	No	No	No	No	No	No	No	No	No	No	No	No	No	No	No	No	Discharged	Swab not taken			No	No	No	3	5	Not indigenous	Female
583	36.2	63	99	20	139	95	62	No	No	No	Yes	No	No	Yes	No	Yes	No	Yes	No	No	No	No	No	No	No	No	No	No	No	No	No	No	No	No	No	Discharged	Swab taken	Not detected	-1	Yes	No	No	3	1	Not indigenous	Male
584	36.3	87	98	16	137	89	34	No	No	No	No	No	No	Yes	No	No	No	Yes	Yes	Yes	No	No	Yes	No	No	No	No	No	No	No	No	No	No	No	No	Discharged	Swab taken	Not detected		No	No	No	5	3	Not indigenous	Male
585	36.5	61	99	18	119	75	29	No	Yes	No	No	No	Yes	Yes	No	Yes	No	Yes	No	Yes	No	No	No	No	No	No	No	No	No	No	No	No	No	No	No	Discharged	Swab taken	Not detected		No	Yes	No	5	2	Not indigenous	Male
586	36.2	99	98	18	110	72	59	No	No	No	No	No	No	No	No	No	No	No	No	No	No	No	No	No	No	No	No	No	No	No	No	No	No	No	No		Swab taken	Not detected		No	No	No	0		Not indigenous	Male
587	36	100	97	26			7	No	No	Yes	No	No	Yes	Yes	Yes	Yes	No	No	Yes	No	No	No	No	No	No	No	No	No	No	No	No	No	No	No	No	Discharged	Swab taken	Not detected		Yes	Yes	No	5		Not indigenous	Female
588	36.8	76	100	19	108	71	32	No	Yes	No	No	Yes	Yes	Yes	No	No	No	Yes	No	Yes	No	No	Yes	No	No	No	No	No	No	No	No	No	No	Yes	No	Discharged	Swab taken	Not detected		No	Yes	No	5	2	Not indigenous	Female
589	37	82	99	18	117	84	31	No	No	No	No	No	No	Yes	No	Yes	No	Yes	Yes	Yes	No	No	No	No	No	No	No	No	No	No	No	No	No	No	No	Discharged	Swab not taken			No	No	No	5	4	Not indigenous	Male
590	36.4	83	99	17	122	87	19	No	No	No	No	No	No	No	No	Yes	No	No	No	Yes	No	No	Yes	No	No	No	No	No	No	No	No	No	No	No	No		Swab not taken			No	No	No	3		Not indigenous	Female
591	36.2	83	97	18	159	89	61	Yes	No	No	Yes	No	No	Yes	Yes	Yes	No	Yes	No	No	No	No	No	No	No	No	No	No	No	No	No	No	No	No	No	Discharged	Swab taken	Not detected	1	Yes	No	No	4	10	Not indigenous	Male
592	37.4	91	96	16	124	64	21	No	No	No	No	No	No	Yes	Yes	Yes	No	Yes	No	No	No	No	No	No	No	No	No	No	No	No	No	No	No	No	No		Swab taken	Not detected		No	No	No	4		Not indigenous	Male
593	37.2	87	99	17	114	72	15	No	No	No	No	No	No	No	No	Yes	No	No	No	Yes	No	No	No	No	No	Yes	No	No	No	No	No	No	No	No	No	Discharged	Swab not taken			No	No	No	3	-24	Not indigenous	Male
594	36.6	62	96	18	169	97	57	No	No	No	No	No	No	Yes	Yes	Yes	No	No	No	Yes	Yes	No	No	No	No	No	No	Yes	No	No	No	No	No	No	No		Swab taken	Not detected		No	No	Yes	5		Not indigenous	Female
595	36.7	80	97	17	145	96	57	Yes	Yes	No	No	No	No	Yes	No	No	No	Yes	No	No	No	No	No	No	No	No	No	Yes	No	No	No	No	No	No	No	Discharged	Swab taken	Not detected		No	No	No	2	0	Not indigenous	Male
596	36.9	88	100	18	147	78	44	No	No	No	Yes	No	No	Yes	Yes	Yes	No	Yes	Yes	Yes	No	No	No	No	Yes	Yes	No	No	No	No	No	No	No	No	No	Discharged	Swab taken	Not detected		Yes	No	No	5	2	Not indigenous	Female
597	36.7	67	98	16	135	76	28	No	No	Yes	No	No	Yes	Yes	Yes	No	Yes	No	No	No	No	No	No	No	No	No	No	No	No	No	No	No	No	No	No		Swab taken	Not detected		Yes	Yes	Yes	4		Not indigenous	Male
598	36.5	81	99	18	120	72	27	No	Yes	No	Yes	No	No	Yes	No	Yes	No	No	No	No	No	No	No	No	No	No	No	No	No	No	No	No	No	No	No	Discharged	Swab taken	Not detected	5	Yes	No	No	2	9	Not indigenous	Female
599	36.9	86	100	18	171	106	36	No	No	No	Yes	No	No	Yes	No	No	No	Yes	No	No	No	No	No	No	No	No	No	No	No	No	No	No	No	No	No	Discharged	Swab taken	Not detected	-7	Yes	No	No	2	11	Not indigenous	Female
600	37.1	86	99	19	125	85	30	No	No	No	Yes	No	Yes	Yes	No	Yes	No	Yes	No	No	No	No	No	No	No	No	No	No	No	No	No	No	No	No	No	Discharged	Swab taken	Not detected	0	Yes	Yes	No	4	1	Not indigenous	Female
601	36.7	79	98	17	125	81	29	No	Yes	No	No	No	No	Yes	No	Yes	No	Yes	No	Yes	No	No	No	No	No	No	No	No	No	No	No	No	No	No	No	Discharged	Swab taken	Not detected		No	No	No	4	1	Not indigenous	Female
602	36.9	78	100	18	144	102	29	No	Yes	No	No	No	Yes	Yes	No	No	No	Yes	No	No	No	No	No	No	No	No	No	No	No	No	No	No	No	No	No	Discharged	Swab taken	Not detected		No	Yes	No	3	0	Not indigenous	Female
603	35.8	51	100	17	114	73	27	No	Yes	Yes	No	No	No	Yes	No	No	No	Yes	Yes	No	No	No	No	No	No	No	No	No	No	No	No	No	No	No	No	Discharged	Swab taken	Not detected		Yes	No	No	3	1	Not indigenous	Female
604	37	80	100	18	144	93	46	No	Yes	No	No	No	No	Yes	No	Yes	No	No	No	Yes	No	No	No	No	No	No	No	No	No	No	No	No	No	No	No	Discharged	Swab taken	Not detected		No	No	No	3	1	Not indigenous	Female
605	37.2	98	97	17	133	88	38	No	Yes	No	No	No	No	Yes	No	No	No	Yes	No	No	No	No	No	No	No	No	No	No	No	No	No	No	No	No	No	Discharged	Swab taken	Not detected		No	No	No	2	0	Not indigenous	Female
606	37.3	91	98	18	145	86	48	No	Yes	No	No	No	Yes	Yes	Yes	Yes	No	Yes	Yes	Yes	No	No	Yes	No	No	No	No	No	No	No	No	No	No	Yes	No	Discharged	Swab taken	Not detected		No	Yes	No	5	6	Not indigenous	Female
607	36.1	94	97	19	155	94	40	No	No	No	No	No	Yes	Yes	No	No	No	Yes	No	Yes	No	No	No	No	No	No	No	No	No	No	No	No	No	No	No	Discharged	Swab not taken			No	Yes	No	4	1	Not indigenous	Male
608	36.4	85	98	18	157	86	46	No	No	No	No	No	No	No	No	Yes	Yes	Yes	No	No	Yes	No	No	No	No	No	No	No	No	No	No	No	No	No	No		Swab not taken			No	No	Yes	4		Not indigenous	Female
609	36.6	78	99	24	122	77	33	No	No	No	No	No	No	Yes	No	No	No	Yes	No	Yes	No	No	No	No	No	No	No	No	No	No	No	No	No	No	No		Swab taken	Not detected		No	No	No	3		Not indigenous	Female
610	36.8	111	100	16	142	83	33	No	Yes	No	No	No	No	Yes	No	Yes	No	Yes	No	No	No	No	No	Yes	No	No	No	No	No	No	No	No	No	Yes	No	Discharged	Swab taken	Not detected		No	No	No	4	39	Not indigenous	Female
611	36.8	60	98	16	110	78	38	No	Yes	No	No	No	No	Yes	No	Yes	No	Yes	No	No	No	No	No	No	No	No	No	No	No	No	No	No	No	No	No	Discharged	Swab taken	Not detected		No	No	No	3	0	Not indigenous	Female
612	36.4	88	99	16	130	71	32	No	No	No	No	No	No	No	No	Yes	No	No	No	No	No	No	Yes	No	No	No	No	No	No	No	No	No	No	Yes	Yes		Swab taken	Not detected		No	No	No	2		Not indigenous	Female
613	36.4	65	100	18	127	73	51	No	No	No	No	No	No	Yes	No	Yes	No	Yes	Yes	No	No	No	No	No	No	No	No	No	No	No	No	No	No	No	No		Swab taken	Not detected		No	No	No	4		Not indigenous	Female
614	36.9	65	99	18	111	65	31	No	No	No	No	No	Yes	Yes	No	Yes	No	Yes	No	Yes	No	No	Yes	No	No	No	No	No	No	No	No	No	No	No	No		Swab taken	Not detected		No	Yes	No	5		Not indigenous	Female
615	36.6	86	99	16	135	91	36	No	Yes	No	No	No	No	No	Yes	Yes	No	Yes	No	No	No	No	No	No	No	No	No	No	No	No	No	No	No	Yes	No	Discharged	Swab taken	Not detected		No	No	No	3	3	Not indigenous	Male
616	35.2	66	99	18	120	72	50	No	No	No	Yes	No	No	No	Yes	Yes	No	Yes	No	Yes	No	No	No	No	No	No	No	No	No	No	No	No	Yes	Yes	No	Discharged	Swab taken	Not detected	1	Yes	No	No	4	3	Not indigenous	Female
617	36.4	80	100	18	118	77	40	No	No	No	No	No	Yes	Yes	No	Yes	No	No	No	Yes	No	No	No	No	No	No	Yes	No	No	No	No	No	No	No	No	Discharged	Swab taken	Not detected		No	Yes	No	4	8	Not indigenous	Female
618	35.2	79	100		126	82	44	Yes	No	No	Yes	No	No	Yes	Yes	No	No	No	No	No	No	No	Yes	No	No	No	No	No	No	No	Yes	No	No	No	No	Discharged	Swab taken	Not detected		Yes	No	No	3	4	Not indigenous	Male
619	36.5	107	97	16	143	87	39	No	No	No	No	No	No	No	No	Yes	No	Yes	No	Yes	No	No	No	No	No	No	No	No	No	No	No	No	No	No	Yes		Swab taken	Not detected		No	No	No	3		Not indigenous	Female
620	36.6	75	97	16	165	79	72	No	No	No	No	No	No	No	No	Yes	No	No	No	No	No	No	No	No	No	No	No	No	Yes	No	No	No	No	No	No		Swab taken	Not detected		No	No	No	1		Not indigenous	Female
621	34.7	114	90	42	93	56	80	No	No	No	No	No	No	No	Yes	No	No	No	No	No	No	No	No	No	No	No	No	Yes	Yes	No	No	No	No	No	No		Swab taken	Not detected		No	No	No	1		Not indigenous	Male
622	37	66	99	16	116	82	21	No	No	No	Yes	No	Yes	Yes	No	Yes	No	Yes	Yes	No	No	No	No	No	No	No	No	No	No	No	No	No	No	No	No	Discharged	Swab taken	Not detected	-8	Yes	Yes	No	5	14	Not indigenous	Male
623	37.1	87	98	18	130	81	34	No	No	No	No	No	Yes	Yes	Yes	Yes	No	Yes	Yes	Yes	No	No	No	No	No	No	No	No	No	No	No	No	No	No	No	Discharged	Swab not taken			No	Yes	No	5	7	Not indigenous	Male
624	36.5	79	99	16	169	79	21	No	No	Yes	No	No	No	Yes	No	Yes	No	Yes	No	No	No	No	No	No	No	No	No	No	No	No	Yes	No	No	No	No	Discharged	Swab taken	Not detected		Yes	No	No	3	3	Not indigenous	Male
625	36.3	76	100	17	139	91	40	No	No	No	No	No	No	No	No	No	No	No	No	No	No	Yes	No	No	No	No	No	No	No	No	No	No	No	No	No		Swab not taken			No	No	No	0		Not indigenous	Male
626	36	57	100	16	152	86	51	No	No	No	No	Yes	No	No	No	No	No	No	Yes	Yes	No	No	No	No	No	No	No	No	No	No	No	No	No	No	No		Swab not taken			No	Yes	No	3		Not indigenous	Male
627	37.1	85	100	16	134	65	41	No	Yes	No	No	No	Yes	Yes	No	Yes	No	Yes	No	No	No	No	No	No	No	No	No	No	No	No	No	No	No	No	No	Discharged	Swab taken	Not detected		No	Yes	No	4	0	Not indigenous	Female
628	36.5	67	100	16	95	54	21	No	No	No	No	No	Yes	Yes	Yes	Yes	No	Yes	No	Yes	No	No	No	No	No	Yes	No	No	No	No	No	No	No	No	No		Swab not taken			No	Yes	No	5		Not indigenous	Female
629	37.5	98	97	16	134	71	24	No	No	No	No	No	No	No	No	Yes	No	No	No	No	No	No	No	No	No	No	No	No	No	No	No	No	No	No	No		Swab taken	Not detected		No	No	No	1		Not indigenous	Female
630	36.1	64	100	16	174	84	45	No	No	No	No	No	No	Yes	No	Yes	No	Yes	No	No	No	No	No	No	No	No	No	No	No	No	No	No	No	No	No	Discharged	Swab not taken			No	No	No	3	22	Not indigenous	Female
631	35.8	79	98	16	115	74	32	No	No	No	No	No	No	No	No	No	No	No	No	No	No	Yes	No	No	No	No	No	No	No	No	No	No	No	No	No		Swab not taken			No	No	No	0		Not indigenous	Male
632	36.6	85	98	18	177	125	54	No	No	No	No	No	No	Yes	No	Yes	No	No	No	No	No	No	No	No	No	No	No	No	Yes	No	No	No	No	No	No		Swab taken	Not detected		No	No	No	2		Not indigenous	Male
633	35	76	98	18	162	97	55	No	No	No	No	No	No	Yes	No	Yes	No	Yes	No	Yes	No	No	No	No	No	No	No	No	No	No	No	No	No	No	No	Discharged	Swab not taken			No	No	No	4		Not indigenous	Male
634	36.3	71	99	17	155	86	70	No	No	No	Yes	No	No	No	No	No	No	No	No	No	No	Yes	No	No	No	No	No	No	No	No	No	No	No	No	No	Discharged	Swab not taken			Yes	No	No	0		Not indigenous	Male
635	37.2	84	100	17	129	75	45	No	Yes	No	Yes	No	No	Yes	No	Yes	No	No	No	No	No	No	Yes	No	No	No	No	No	Yes	Yes	No	No	No	No	No	Discharged	Swab taken	Not detected	3	Yes	No	No	3	2	Not indigenous	Female
636	36.6	98	100	16	123	61	32	No	No	No	Yes	Yes	No	Yes	No	Yes	No	Yes	Yes	Yes	No	No	No	No	No	No	No	No	No	No	No	No	No	No	No	Discharged	Swab taken	Not detected	-1	Yes	Yes	No	5	3	Not indigenous	Male
637	36.8	115	95	22	109	74	10	No	No	No	No	No	No	No	Yes	Yes	No	Yes	No	No	No	No	No	No	No	No	No	No	No	No	No	No	No	No	No		Swab not taken			No	No	No	3		Not indigenous	Female
638	36.1	114	98	18	103	70	32	No	Yes	No	No	Yes	No	Yes	Yes	No	No	No	No	Yes	No	No	Yes	No	No	No	No	No	No	No	No	No	No	No	No	Discharged	Swab taken	Not detected		No	Yes	No	5	1	Not indigenous	Female
639	35.7	91	100	17	114	75	38	No	Yes	No	No	No	Yes	Yes	No	Yes	No	Yes	No	Yes	No	No	No	No	No	No	No	No	No	No	No	No	No	No	No	Discharged	Swab taken	Not detected		No	Yes	No	5	1	Not indigenous	Female
640	36	86	97	16	136	88	28	No	Yes	No	Yes	No	No	Yes	Yes	No	No	Yes	No	No	No	No	No	No	No	No	No	No	No	No	No	No	No	Yes	No	Discharged	Swab taken	Not detected	17	Yes	No	No	3	1	Not indigenous	Female
641	36	86	100	17	137	90	52	No	No	Yes	No	No	No	No	Yes	Yes	No	Yes	No	No	No	No	No	No	No	Yes	No	No	No	No	No	No	No	No	No	Discharged	Swab taken	Not detected		Yes	No	No	4	11	Not indigenous	Male
642	36.3	90	94	12	176	80	81	No	No	No	No	No	No	No	No	No	No	No	No	No	No	Yes	No	No	No	No	No	No	No	No	No	No	No	No	No		Swab not taken			No	No	No	0		Not indigenous	Male
643	36.3	53	99	16	122	73	25	No	Yes	No	No	No	No	Yes	Yes	Yes	No	No	No	Yes	No	No	No	No	No	No	No	No	No	No	No	No	No	No	No	Discharged	Swab taken	Not detected		No	No	No	4	2	Not indigenous	Female
644	37	85	100	16	129	83	43	No	No	No	No	No	No	Yes	No	No	No	No	No	No	No	No	No	No	No	No	No	No	No	No	No	No	No	No	No		Swab taken	Not detected		No	No	No	1		Not indigenous	Female
645	35.1	92	99	16	115	82	25	No	No	No	Yes	No	Yes	Yes	No	Yes	No	No	Yes	Yes	No	No	Yes	No	No	No	No	No	No	No	No	No	No	No	No	Discharged	Swab taken	Not detected	-7	Yes	Yes	No	5	9	Not indigenous	Female
646	36.4	92	99	18	171	104	49	No	Yes	No	Yes	No	No	Yes	Yes	Yes	No	Yes	No	No	No	No	No	No	No	No	No	No	No	No	No	No	No	No	No	Discharged	Swab taken	Not detected	3	Yes	No	No	4	2	Not indigenous	Female
647	36.2	71	98	16	112	59	60	No	No	No	No	No	No	No	No	No	No	No	No	No	No	Yes	No	No	No	No	No	No	No	No	No	Yes	No	No	No		Swab not taken			No	No	No	0		Not indigenous	Female
648	37.7	118	98	16	119	75	34	No	No	No	No	No	Yes	No	No	No	No	No	No	Yes	No	No	No	No	No	No	No	No	No	No	No	No	No	No	No		Swab not taken			No	Yes	No	2		Not indigenous	Male
649	36.8	89	97	18	123	82	27	No	No	Yes	No	No	No	Yes	No	Yes	No	No	Yes	No	No	No	No	No	No	No	No	No	No	No	No	No	No	No	No		Swab taken	Not detected		Yes	No	No	3		Not indigenous	Female
650	36.9	86	97	16	112	72	44	No	No	No	No	No	No	No	No	Yes	No	Yes	Yes	Yes	No	No	Yes	No	No	No	No	No	No	No	No	No	Yes	Yes	No	Discharged	Swab taken	Not detected		No	No	No	5	13	Not indigenous	Female
651	36.4	89	100	20	179	87	75	No	No	No	No	No	Yes	Yes	No	No	No	No	No	No	No	No	No	No	No	No	No	No	No	No	No	No	No	No	No		Swab not taken			No	Yes	No	2		Not indigenous	Male
652	35.6	67	98	18	129	81	85	No	No	No	No	No	No	No	No	No	No	No	No	No	No	Yes	No	No	No	No	No	No	No	No	No	Yes	No	No	No		Swab not taken			No	No	No	0		Not indigenous	Male
653	36.5	88	100	18	134	84	22	No	No	No	Yes	No	No	Yes	Yes	No	No	Yes	No	Yes	No	No	Yes	No	No	No	No	No	No	No	No	No	No	Yes	No	Discharged	Swab taken	Not detected	12	Yes	No	No	5	1	Not indigenous	Female
654	36.3	101	98	18	135	95	28	No	No	No	No	No	No	Yes	No	No	No	Yes	No	No	No	No	No	No	No	No	No	No	No	No	No	No	No	No	No		Swab taken	Not detected		No	No	No	2		Not indigenous	Female
655	36.8	121	99	17	142	98	47	No	No	No	No	No	Yes	Yes	Yes	Yes	No	No	No	No	No	No	No	No	No	No	No	No	No	No	No	No	No	No	No		Swab taken	Not detected		No	Yes	No	4		Not indigenous	Male
656	36.3	52	99	18	141	76	38	No	No	No	Yes	No	No	Yes	Yes	Yes	No	Yes	No	Yes	No	No	No	No	No	No	No	No	No	No	No	No	No	Yes	No	Discharged	Swab taken	Not detected	2	Yes	No	No	5	2	Not indigenous	Male
657	37.5	86	96	24	135	80	79	No	No	No	No	No	No	No	Yes	No	No	No	No	No	No	No	No	No	No	No	Yes	Yes	Yes	No	No	No	No	Yes	No		Swab taken	Not detected		No	No	No	1		Not indigenous	Female
658	36.6	82	100	18	109	68	46	No	No	No	No	No	Yes	Yes	Yes	Yes	No	Yes	No	Yes	Yes	No	No	No	No	No	No	No	No	No	No	No	No	No	No		Swab taken	Not detected		No	Yes	Yes	5		Not indigenous	Female
659	36.7	74	100	16	110	77	30	No	Yes	No	No	No	No	Yes	Yes	Yes	No	Yes	No	Yes	No	No	Yes	No	No	No	No	No	No	No	Yes	No	No	Yes	No	Discharged	Swab taken	Not detected		No	No	No	5	1	Not indigenous	Female
660	35.9	105	95	17	131	86	56	No	No	Yes	No	No	No	No	No	No	No	No	No	No	No	Yes	No	No	No	No	No	No	No	No	No	No	No	No	No		Swab not taken			Yes	No	No	0		Not indigenous	Male
661	36.2	62	100	16	98	44	39	No	No	No	No	No	No	No	No	No	No	Yes	Yes	No	No	No	No	No	No	No	No	No	No	No	No	No	No	Yes	No		Swab taken	Not detected		No	No	No	2		Not indigenous	Female
662	36.7	79	98	18	174	92	61	No	No	No	No	No	Yes	Yes	No	Yes	No	No	No	No	No	No	No	No	No	No	No	No	No	No	No	No	No	No	No		Swab not taken			No	Yes	No	3		Not indigenous	Female
663	36.7	70	97	18	118	74	19	No	No	No	No	No	Yes	Yes	No	Yes	No	No	Yes	Yes	No	No	No	No	No	No	No	No	No	No	No	No	No	No	No		Swab not taken			No	Yes	No	5		Not indigenous	Male
664	36.3	70	98	18	159	106	40	No	No	No	No	No	Yes	Yes	No	Yes	No	Yes	No	Yes	No	No	No	No	No	No	No	No	No	No	No	No	No	Yes	No		Swab taken	Not detected		No	Yes	No	5		Not indigenous	Male
665	36.8	106	99	18	122	71	48	No	No	No	No	No	Yes	Yes	No	Yes	No	Yes	No	No	No	No	No	No	No	Yes	Yes	No	No	No	No	No	No	Yes	No		Swab not taken			No	Yes	No	5	2	Not indigenous	Female
666	36.8	101	99	18	133	82	34	No	No	No	No	No	No	No	Yes	No	No	No	No	No	No	No	No	No	No	No	No	No	No	No	No	No	No	No	No		Swab not taken			No	No	No	1		Not indigenous	Female
667	36.8	95	100	16	124	85	51	No	No	No	No	No	Yes	No	No	Yes	No	Yes	No	Yes	No	No	No	No	No	No	No	No	No	No	No	No	No	No	No		Swab not taken			No	Yes	No	4		Not indigenous	Female
668	37	73	97	18	137	84	32	No	No	No	No	No	No	Yes	No	No	No	Yes	No	No	No	No	Yes	No	No	No	No	No	No	No	No	No	No	No	No		Swab taken	Not detected		No	No	No	3		Not indigenous	Male
669	36.8	75	99	18	146	99	59	No	No	No	No	No	No	Yes	No	Yes	No	Yes	No	No	No	No	No	No	No	No	No	No	Yes	No	No	No	No	No	No		Swab taken	Not detected		No	No	No	3		Not indigenous	Female
670	37	110	98	16			6	No	No	No	Yes	No	Yes	No	No	No	No	No	No	No	No	No	No	No	No	No	No	No	No	No	No	No	No	No	No	Discharged	Swab taken	Not detected	3	Yes	Yes	No	1	1	Not indigenous	Male
671	36.3	98	97	16	133	85	27	No	No	No	Yes	No	Yes	Yes	Yes	Yes	No	Yes	No	Yes	No	No	Yes	No	Yes	No	No	No	No	No	No	No	No	No	No	Discharged	Swab taken	Not detected	14	Yes	Yes	No	5	4	Not indigenous	Male
672	36.4	75	97	17	104	78	35	No	No	No	No	No	No	No	No	Yes	No	Yes	No	No	No	No	No	No	No	No	No	No	No	No	No	No	No	No	No		Swab taken	Not detected		No	No	No	2		Not indigenous	Female
673	36.7	92	96	18	160	101	61	No	No	No	No	No	Yes	Yes	Yes	Yes	No	Yes	Yes	No	No	No	No	No	No	Yes	No	No	Yes	No	No	No	No	No	No		Swab taken	Not detected		No	Yes	No	5		Not indigenous	Male
674	36.4	102		16	134	78	51	No	Yes	No	No	No	No	No	No	No	No	No	No	No	No	Yes	No	No	No	No	No	No	No	No	No	No	No	No	No	Discharged	Swab not taken			No	No	No	0		Not indigenous	Female
675	37.1	70	100	16	126	80	45	No	No	No	No	No	Yes	No	Yes	Yes	No	No	No	No	No	No	No	No	No	No	No	No	No	No	No	No	No	No	No	Discharged	Swab not taken			No	Yes	No	3		Not indigenous	Female
676	37.2	96	98	22	151	104	44	No	No	No	No	No	Yes	No	Yes	Yes	No	No	No	Yes	No	No	No	No	No	Yes	No	No	No	No	No	No	No	No	No		Swab taken	Not detected		No	Yes	No	5		Not indigenous	Female
677	36.7	72	100	17	158	90	32	No	Yes	No	No	No	No	No	No	Yes	No	Yes	No	No	No	No	No	No	No	No	No	No	No	No	No	No	No	No	No	Discharged	Swab taken	Not detected		No	No	No	2	1	Not indigenous	Female
678	36.9	89	95	17	132	75	60	No	No	No	Yes	No	No	Yes	No	No	No	Yes	No	No	No	No	No	No	No	No	Yes	No	No	No	No	No	No	No	No	Discharged	Swab taken	Not detected	9	Yes	No	No	2	6	Not indigenous	Male
679		79	100		127	75	44	No	Yes	No	No	No	Yes	Yes	Yes	No	No	No	No	Yes	No	No	No	No	No	No	No	No	No	No	No	No	No	No	No	Discharged	Swab taken	Not detected		No	Yes	No	4	6	Not indigenous	Female
680	36.8	110	98	17	163	123	39	No	No	No	No	No	No	Yes	Yes	Yes	No	Yes	Yes	Yes	No	No	Yes	No	No	No	No	No	No	No	No	No	No	No	No	Discharged	Swab not taken			No	No	No	5	6	Not indigenous	Female
681	35.8	69	99	17	119	79	44	Yes	No	No	Yes	No	Yes	No	No	Yes	No	Yes	No	No	No	No	No	No	No	No	No	No	No	No	Yes	No	No	No	No	Discharged	Swab taken	Not detected	-3	Yes	Yes	No	3	3	Not indigenous	Male
682	36.2	90	96	18	151	100	52	No	No	No	Yes	No	No	Yes	Yes	Yes	No	No	No	Yes	No	No	No	No	No	No	No	No	No	No	No	No	No	No	No	Discharged	Swab taken	Not detected	1	Yes	No	No	4	23	Not indigenous	Male
683							40	No	No	Yes	No	No	No	No	Yes	Yes	No	Yes	No	Yes	No	No	No	No	No	No	No	No	No	No	Yes	No	No	No	No	Discharged	Swab taken	Not detected		Yes	No	No	4	7	Indigenous	Female
684	36.1	108	99	18	133	82	19	Yes	No	No	Yes	No	No	Yes	No	Yes	No	No	No	No	No	No	No	No	No	No	No	No	No	No	No	No	No	No	No		Swab not taken		2	Yes	No	No	2	0	Not indigenous	Male
685	37.3	103	99	20	120	80	33	No	No	No	No	No	Yes	Yes	No	No	No	No	No	Yes	No	No	No	No	No	No	No	No	No	No	No	No	No	No	No		Swab not taken			No	Yes	No	3		Not indigenous	Female
686	36.7	85	100	16	133	89	37	No	No	No	No	No	No	Yes	No	No	No	Yes	No	No	No	No	No	No	No	No	No	No	No	No	No	No	No	Yes	No		Swab taken	Not detected		No	No	No	2		Not indigenous	Female
687							96	No	No	No	No	No	No	No	No	No	No	No	No	No	No	Yes	No	No	No	No	No	No	No	No	No	No	No	No	No		Swab not taken			No	No	No	0		Not indigenous	Female
688	36.4	91	99	18	144	93	60	No	Yes	No	No	No	Yes	No	Yes	Yes	No	Yes	No	Yes	No	No	No	No	No	No	No	No	No	No	No	No	No	No	No	Discharged	Swab not taken			No	Yes	No	5	5	Not indigenous	Female
689	36.8	104	97	18	184	96	58	No	No	No	No	No	No	Yes	Yes	No	No	No	No	Yes	No	No	No	No	No	No	No	No	No	No	No	No	No	No	No		Swab taken	Not detected		No	No	No	3		Not indigenous	Female
690	36.4	80	98	18	153	78	76	No	No	No	No	No	Yes	Yes	Yes	Yes	No	No	Yes	Yes	Yes	No	No	No	No	No	No	No	Yes	No	No	No	No	No	No		Swab taken	Not detected		No	Yes	Yes	5		Not indigenous	Female
691	36.6	97	97	16	106	75	13	No	No	No	No	No	No	No	No	No	No	Yes	No	No	No	No	No	No	No	No	No	No	No	No	No	No	No	No	No	Discharged	Swab not taken			No	No	No	1		Not indigenous	Female
692	36.6	83	97	18	126	75	62	No	No	No	No	No	No	No	No	Yes	No	No	No	No	No	No	No	No	No	No	No	No	No	No	No	No	No	No	No		Swab taken	Not detected		No	No	No	1		Not indigenous	Female
693	36.6	60	100	16	144	75	53	No	No	No	No	No	No	Yes	No	No	No	Yes	No	Yes	No	No	No	No	No	No	No	No	No	No	No	No	No	No	No		Swab taken	Not detected		No	No	No	3		Not indigenous	Female
694	36.9	120	97	16	134	89	24	No	No	No	No	No	No	Yes	No	Yes	No	No	No	No	No	No	No	No	No	No	No	No	No	No	No	No	No	Yes	No		Swab taken	Not detected		No	No	No	2		Not indigenous	Female
695	36.5	67	99	20	106	69	45	No	No	No	No	Yes	No	No	Yes	Yes	No	Yes	Yes	Yes	No	No	No	No	No	No	No	No	No	No	Yes	No	No	No	No		Swab taken	Not detected		No	Yes	No	5		Not indigenous	Female
696	36.6	82	100	16	142	90	34	No	No	No	No	No	Yes	Yes	No	No	Yes	No	No	Yes	No	No	No	No	No	No	No	No	No	No	No	No	No	No	No		Swab not taken			No	Yes	Yes	4		Not indigenous	Female
697	36.8	90	98	17	180	100	72	No	No	Yes	No	No	No	No	No	No	No	No	No	No	No	Yes	No	No	No	No	No	No	No	No	No	No	No	No	No		Swab not taken			Yes	No	No	0		Not indigenous	Female
698	37.8	106	98	18	129	85	29	No	Yes	No	No	Yes	No	Yes	No	Yes	No	Yes	No	Yes	No	No	No	No	No	No	No	No	No	No	No	No	No	No	No	Discharged	Swab taken	Not detected		No	Yes	No	5	7	Not indigenous	Female
699	36.2	76	99	18	159	100	45	No	No	No	No	No	No	Yes	No	No	No	Yes	No	Yes	No	No	No	No	No	No	No	No	No	No	No	No	No	No	No		Swab taken	Not detected		No	No	No	3		Not indigenous	Male
700	36.7	95	96	20	164	89	66	No	No	No	No	No	No	No	No	Yes	No	No	No	Yes	No	No	No	No	No	No	No	No	No	No	No	No	No	No	No	Discharged	Swab not taken			No	No	No	2	1	Not indigenous	Male
701	36.8	71	99	16	133	109	39	No	No	No	No	No	No	Yes	No	Yes	No	Yes	No	No	No	No	No	No	No	No	No	No	No	No	No	No	No	No	No		Swab taken	Not detected		No	No	No	3		Not indigenous	Female
702	37.3	100	97	18	127	83	29	No	Yes	No	No	No	No	Yes	No	Yes	No	No	No	No	No	No	No	No	No	Yes	No	No	No	No	No	No	No	No	No	Discharged	Swab taken	Not detected		No	No	No	3	1	Not indigenous	Female
703	36.5	93	98	30			5	No	No	Yes	No	No	Yes	Yes	Yes	Yes	No	No	No	No	No	No	No	No	No	No	No	No	No	No	No	No	No	No	No	Discharged	Swab taken	Not detected		Yes	Yes	No	4		Not indigenous	Male
704	36.5	78	98	20	136	79	55	No	No	No	No	No	Yes	Yes	No	No	No	No	No	No	No	No	No	No	No	No	No	No	No	No	No	No	No	No	No		Swab taken	Not detected		No	Yes	No	2		Not indigenous	Female
705	36.5	66	100	17	161	74	69	No	No	No	No	No	Yes	Yes	No	No	No	No	No	No	No	No	No	No	No	No	No	No	No	No	No	Yes	No	No	No		Swab not taken			No	Yes	No	2	10	Not indigenous	Female
706	36.7	84	97	18	133	84	33	No	Yes	No	No	No	Yes	Yes	No	No	No	Yes	No	No	No	No	No	No	No	No	No	No	No	No	No	No	No	No	No	Discharged	Swab taken	Not detected		No	Yes	No	3	11	Not indigenous	Female
707	35.8	69	97	16	152	76	17	No	No	No	No	No	No	Yes	No	Yes	No	Yes	No	Yes	No	No	No	No	No	No	No	No	No	No	No	No	No	Yes	No	Discharged	Swab not taken			No	No	No	4	3	Not indigenous	Male
708	36.4	79	98	16	119	77	32	No	Yes	No	No	No	No	No	No	Yes	No	No	No	Yes	No	No	No	No	No	No	No	No	No	No	No	No	No	No	No	Discharged	Swab taken	Not detected		No	No	No	2	23	Not indigenous	Female
709	36.5	96	100	18	154	99	33	No	No	No	No	No	No	Yes	No	No	No	No	No	No	No	No	No	No	No	No	No	No	No	No	No	No	No	No	No		Swab not taken			No	No	No	1		Not indigenous	Male
710	36.8	70	100	18	112	70	28	No	No	No	No	No	No	Yes	No	Yes	No	Yes	No	No	No	No	No	No	No	No	No	No	No	No	No	No	No	No	No		Swab taken	Not detected		No	No	No	3		Not indigenous	Male
711	36.2	86		18	167	81	58	No	No	No	Yes	No	No	Yes	No	Yes	No	No	No	No	No	No	No	No	No	No	No	Yes	Yes	Yes	No	No	No	No	No	Discharged	Swab taken	Not detected	1	Yes	No	No	2	0	Not indigenous	Female
712	35.9	76	100	18	98	66	6	No	No	No	Yes	No	No	No	No	Yes	No	No	No	No	No	No	No	No	No	No	No	No	No	No	No	No	No	Yes	No	Discharged	Swab taken		5	Yes	No	No	1	15	Not indigenous	Male
713	35.6	85	100	16	123	73	46	No	No	No	Yes	No	Yes	Yes	No	No	No	No	Yes	Yes	No	No	No	No	No	No	No	No	No	No	No	No	No	Yes	No	Discharged	Swab taken	Not detected		Yes	Yes	No	4	18	Not indigenous	Female
714	36.6	69	100	18	124	81	60	No	No	Yes	No	No	No	No	No	No	No	Yes	No	No	No	No	Yes	No	No	No	No	No	Yes	Yes	No	No	No	No	No	Discharged	Swab not taken			Yes	No	No	2	7	Not indigenous	Male
715	37.1	78	95	18	132	77	41	No	No	No	No	No	Yes	Yes	Yes	Yes	No	Yes	No	No	No	No	No	No	No	No	No	No	No	No	No	No	No	No	No		Swab taken	Not detected		No	Yes	No	5		Not indigenous	Female
716	36.3	93	100		133	79	26	No	No	No	No	No	No	Yes	No	Yes	No	Yes	No	Yes	No	No	Yes	No	No	No	No	No	No	No	No	No	No	Yes	No		Swab taken	Not detected		No	No	No	5		Not indigenous	Female
717	36.6	98	96	19	150	110	32	No	No	No	No	Yes	No	No	Yes	Yes	Yes	Yes	Yes	Yes	Yes	No	Yes	No	No	No	No	No	No	No	Yes	No	No	No	No		Swab not taken			No	Yes	Yes	5		Not indigenous	Male
718	36.6	86	98	18	106	70	28	Yes	Yes	No	No	No	No	Yes	No	Yes	No	Yes	No	Yes	No	No	No	No	No	No	No	No	No	No	No	No	No	No	Yes	Discharged	Swab taken	Not detected		No	No	No	4	1	Not indigenous	Female
719	36.1	90	99	17	130	94	50	No	Yes	No	No	No	No	No	No	Yes	No	No	No	No	No	No	No	No	No	No	No	No	Yes	Yes	No	No	No	No	No		Swab taken	Not detected		No	No	No	1	1	Not indigenous	Female
720	36.9	105	100	18	137	80	37	No	No	No	No	No	No	No	Yes	Yes	No	Yes	No	No	No	No	No	No	Yes	No	No	No	No	No	No	No	No	No	No		Swab taken	Not detected		No	No	No	4		Not indigenous	Female
721	36.7	80	99	18	168	97	46	No	No	No	No	No	No	Yes	Yes	Yes	No	No	Yes	No	No	No	No	No	No	No	No	No	No	No	No	No	No	No	No		Swab taken	Not detected		No	No	No	4		Not indigenous	Female
722	36.7	82	98	18	133	80	27	No	Yes	No	No	No	Yes	Yes	No	Yes	No	No	No	No	No	No	Yes	No	No	No	No	No	No	No	No	No	No	Yes	No	Discharged	Swab taken	Not detected		No	Yes	No	4	1	Not indigenous	Female
723	36.8	85	99	16	124	84	26	No	No	Yes	Yes	No	No	Yes	No	Yes	No	Yes	No	Yes	No	No	Yes	No	No	No	No	No	No	No	No	No	No	No	No	Discharged	Swab taken	Detected		Yes	No	No	5		Not indigenous	Female
724	36.5	89	97	16	129	73	32	No	No	No	No	No	No	Yes	No	Yes	No	Yes	Yes	No	No	No	No	No	No	No	No	No	No	No	No	No	No	No	No		Swab taken	Not detected		No	No	No	4		Not indigenous	Female
725	35.9	73	95	18	146	88	66	No	No	Yes	No	No	No	No	No	No	No	No	No	No	No	Yes	No	No	No	No	No	No	Yes	Yes	No	No	No	No	No	Discharged	Swab not taken			Yes	No	No	0		Not indigenous	Male
726	36.9	142	99	20	122	84	16	No	No	No	No	No	No	Yes	No	No	No	No	No	No	No	No	Yes	No	No	No	No	No	No	No	No	No	No	No	No		Swab not taken			No	No	No	2		Not indigenous	Female
727	36.8	66	95	20	131	78	74	No	No	No	Yes	No	No	No	Yes	Yes	No	No	No	No	No	No	No	No	No	No	No	No	Yes	Yes	No	No	No	No	No	Discharged	Swab taken	Detected	7	Yes	No	No	2	6	Not indigenous	Male
728	35.8	91	98	18	156	84	26	No	No	No	No	No	No	Yes	Yes	Yes	No	Yes	No	Yes	No	No	Yes	No	No	No	No	No	No	No	Yes	No	No	No	No		Swab taken	Not detected		No	No	No	5		Not indigenous	Male
729	36.9	87	98	16	152	72	42	No	Yes	No	No	No	Yes	No	No	Yes	No	Yes	Yes	Yes	No	No	No	No	No	No	No	No	No	No	No	No	No	Yes	No	Discharged	Swab taken	Not detected		No	Yes	No	5	1	Not indigenous	Female
730	36.7	95	98	20	134	88	26	No	No	No	No	No	No	Yes	Yes	No	No	No	No	Yes	No	No	No	No	No	No	No	No	No	No	No	No	No	No	No		Swab taken	Not detected		No	No	No	3		Not indigenous	Female
731	36.5	80	100		105	67	38	No	No	No	No	No	No	Yes	Yes	No	No	Yes	No	No	No	No	No	No	No	Yes	No	No	No	No	No	No	No	No	No	Discharged	Swab not taken			No	No	No	4	1	Not indigenous	Female
732	36.1	81	95	22	91	59	5	No	No	No	No	Yes	No	Yes	No	Yes	No	No	Yes	No	No	No	No	No	No	No	No	No	No	No	No	No	No	No	No	Discharged	Swab not taken			No	Yes	No	4	12	Not indigenous	Male
733	36.3	63	99	19	120	73	26	No	Yes	No	No	No	No	Yes	No	Yes	No	No	No	No	No	No	No	No	No	No	No	No	No	No	No	No	No	No	No	Discharged	Swab taken	Not detected		No	No	No	2	1	Not indigenous	Female
734	36.5	69	97	18	126	83	46	No	Yes	No	No	No	No	Yes	Yes	Yes	No	Yes	No	Yes	No	No	Yes	No	No	No	No	No	No	No	No	No	Yes	No	No	Discharged	Swab taken	Not detected		No	No	No	5	3	Not indigenous	Female
735	36.9	77	96	18	130	77	42	No	No	No	Yes	No	No	Yes	No	No	No	Yes	No	No	No	No	No	No	No	No	No	No	No	No	No	No	No	No	No	Discharged	Swab taken	Not detected	3	Yes	No	No	2	2	Not indigenous	Female
736							49	No	No	Yes	No	No	No	No	No	No	No	Yes	No	No	No	No	No	No	No	No	No	No	No	No	No	No	No	No	No	Discharged	Swab taken	Not detected		Yes	No	No	1	1	Not indigenous	Male
737	36.7	70	99	18	126	87	33	No	No	No	No	No	No	Yes	No	No	No	Yes	No	No	Yes	No	No	No	No	No	No	No	No	No	No	No	No	No	No		Swab taken	Not detected		No	No	Yes	3		Not indigenous	Female
738	36.4	93	98	18	125	88	32	No	Yes	Yes	Yes	No	Yes	No	No	Yes	No	No	No	Yes	No	No	No	No	No	No	No	No	No	No	No	No	No	No	No	Discharged	Swab taken	Detected	1	Yes	Yes	No	3	8	Not indigenous	Female
739	36.2	79	98	20	142	88	51	No	Yes	Yes	No	No	No	Yes	No	Yes	No	Yes	No	No	No	No	No	No	No	No	No	Yes	No	No	No	No	No	No	No	Discharged	Swab taken	Not detected		Yes	No	No	3	3	Indigenous	Female
740	37	90	99	22	123	81	33	No	Yes	No	Yes	No	No	No	Yes	Yes	No	Yes	No	No	No	No	No	No	No	Yes	No	No	No	No	No	No	No	No	No	Discharged	Swab taken	Not detected	14	Yes	No	No	4	5	Not indigenous	Female
741	36	64	98	16	141	97	53	No	No	Yes	No	No	No	Yes	Yes	No	No	No	No	No	No	No	No	No	No	No	No	No	No	No	No	No	No	No	No	Discharged	Swab taken	Not detected		Yes	No	No	2	3	Not indigenous	Male
742	36.6	77	99	16	153	84	30	No	No	Yes	No	No	No	No	No	No	No	No	No	No	No	Yes	No	No	No	No	No	No	No	No	No	No	Yes	Yes	No	Discharged	Swab taken			Yes	No	No	0		Not indigenous	Male
743	36.1	73	95	18	125	67	51	No	Yes	No	No	No	No	No	No	No	No	No	No	No	No	Yes	No	No	No	No	No	No	No	No	No	No	No	No	No	Discharged	Swab not taken			No	No	No	0		Not indigenous	Female
744	36	95	97	18	148	93	62	No	Yes	No	Yes	No	No	Yes	No	Yes	No	Yes	No	No	No	No	No	No	No	No	No	No	Yes	Yes	No	No	No	No	No	Discharged	Swab taken	Not detected	17	Yes	No	No	3	2	Not indigenous	Female
745							43	No	No	No	No	No	No	No	No	No	No	No	No	No	No	Yes	No	No	No	No	No	No	No	No	No	No	No	No	No		Swab not taken			No	No	No	0		Not indigenous	Male
746	36.6	80	98	19	160	98	35	No	Yes	No	No	No	Yes	Yes	No	Yes	No	Yes	No	No	No	No	Yes	No	No	No	No	No	No	No	No	No	No	Yes	No	Discharged	Swab not taken			No	Yes	No	5	3	Not indigenous	Female
747	36.9	101	98		147	99	31	No	Yes	No	No	No	No	Yes	No	Yes	No	No	No	Yes	No	No	Yes	No	No	No	No	No	No	No	No	No	No	Yes	No	Discharged	Swab taken	Not detected		No	No	No	4	2	Not indigenous	Female
748	36.7	99	99	18	113	79	31	No	No	No	No	Yes	Yes	Yes	No	Yes	No	Yes	No	Yes	No	No	No	No	No	No	No	No	No	No	No	No	No	No	No		Swab taken	Not detected		No	Yes	No	5		Not indigenous	Female
749	36.8	98	98	20	145	70	15	No	No	No	No	No	No	Yes	No	Yes	No	Yes	Yes	No	No	No	No	No	No	No	No	No	No	No	Yes	No	No	No	No	Discharged	Swab not taken			No	No	No	4	3	Not indigenous	Male
750	36.8	67	98	18	133	85	36	No	Yes	No	No	No	No	Yes	Yes	No	No	No	No	No	No	No	No	No	No	No	No	No	No	No	No	No	No	No	No	Discharged	Swab taken	Not detected		No	No	No	2	1	Not indigenous	Female
751	36.3	73	97	17	173	90	58	No	No	No	No	No	No	No	Yes	No	Yes	Yes	No	No	No	No	No	No	No	No	No	No	No	No	No	No	No	No	No		Swab taken	Not detected		No	No	Yes	3		Not indigenous	Female
752	36.6	92	97	20	149	79	49	No	No	No	Yes	No	No	Yes	Yes	Yes	No	No	No	No	No	No	No	No	No	No	No	No	No	No	No	No	No	No	No	Discharged	Swab taken	Not detected	1	Yes	No	No	3	1	Not indigenous	Female
753	36.7	73	100	16	113	81	32	No	No	No	No	No	No	No	No	Yes	No	No	No	No	No	No	No	No	No	No	No	No	No	No	No	No	No	No	No		Swab taken	Not detected		No	No	No	1		Not indigenous	Female
754	36	92	100	18	140	88	31	No	No	No	No	No	No	Yes	No	Yes	No	No	No	No	No	No	No	No	No	No	No	No	No	No	No	No	No	No	No	Discharged	Swab taken	Not detected		No	No	No	2	5	Not indigenous	Female
755	37.6	86	95	18	140	85	55	No	No	No	No	No	No	No	No	No	No	No	No	No	No	No	No	No	No	No	Yes	No	No	No	Yes	No	No	No	No	Discharged	Swab not taken			No	No	No	0		Not indigenous	Male
756	34.3	102	98	22	142	83	46	No	No	No	No	No	No	No	Yes	Yes	No	Yes	No	No	No	No	No	No	No	No	No	No	No	No	Yes	No	No	No	No	Discharged	Swab not taken			No	No	No	3	2	Not indigenous	Male
757	36.6	94	99	18	144	97	41	No	No	No	No	Yes	Yes	Yes	Yes	Yes	No	Yes	No	Yes	No	No	No	No	No	No	No	No	No	No	No	No	No	No	No		Swab not taken			No	Yes	No	5		Not indigenous	Female
758	36.6	96	99	16	118	73	38	No	Yes	No	No	No	No	No	Yes	Yes	No	No	No	Yes	No	No	Yes	No	No	No	No	No	No	No	Yes	No	No	No	No	Discharged	Swab taken	Not detected		No	No	No	4	10	Indigenous	Female
759	37.5	100	99	18	114	71	34	No	No	No	No	No	Yes	Yes	Yes	No	No	Yes	Yes	Yes	No	No	Yes	No	No	No	No	No	No	No	No	No	No	No	No		Swab taken	Not detected		No	Yes	No	5		Not indigenous	Female
760	36.8	70	100	20	129	76	21	No	Yes	No	No	No	Yes	Yes	No	No	No	Yes	No	Yes	No	No	No	No	No	No	No	No	No	No	No	No	No	No	No	Discharged	Swab taken	Not detected		No	Yes	No	4	1	Not indigenous	Female
761	35.2	67	98	18	152	103	40	No	Yes	No	No	No	No	No	No	Yes	No	Yes	Yes	Yes	No	No	No	No	No	No	No	No	No	No	No	No	No	No	No		Swab taken	Not detected		No	No	No	4	3	Not indigenous	Male
762	36.5	76	100	17	106	71	27	No	No	No	No	No	No	Yes	No	Yes	No	Yes	No	Yes	No	No	No	No	No	No	No	No	No	No	No	No	No	No	No	Discharged	Swab taken	Not detected		No	No	No	4	14	Indigenous	Female
763	35.5	98	96	19	128	79	43	No	No	No	Yes	No	No	No	No	Yes	No	No	No	No	No	No	No	No	No	No	No	No	No	No	No	No	No	No	No	Discharged	Swab taken	Not detected	4	Yes	No	No	1	2	Not indigenous	Male
764	36.3	80	100	19	147	72	80	No	No	No	No	No	No	Yes	No	No	No	No	No	No	No	No	No	No	No	No	No	Yes	Yes	Yes	No	No	No	No	No	Discharged	Swab not taken			No	No	No	1	0	Not indigenous	Male
765	36.6	99	97	20	133	87	48	No	No	No	No	Yes	No	Yes	No	Yes	No	Yes	No	Yes	No	No	Yes	No	No	No	No	No	No	No	No	No	No	No	No		Swab taken	Not detected		No	Yes	No	5		Not indigenous	Female
766	36.6	131	96	24	110	73	5	No	No	No	No	Yes	No	Yes	No	Yes	No	No	Yes	No	No	No	No	No	No	No	No	No	No	No	No	No	No	No	No		Swab not taken			No	Yes	No	4		Not indigenous	Male
767	36.8	86	98		172	93	64	No	No	No	Yes	No	No	Yes	No	Yes	No	No	No	No	No	No	No	No	No	No	No	No	No	No	No	No	No	No	No	Discharged	Swab taken	Not detected	8	Yes	No	No	2	2	Not indigenous	Female
768	36.5	83	99	20	125		45	No	No	Yes	No	No	No	Yes	Yes	Yes	No	No	No	No	No	No	No	No	No	No	No	No	No	No	No	No	No	No	No	Discharged	Swab taken	Not detected		Yes	No	No	3	9	Not indigenous	Female
769	36.6	89	95	19	141	85	44	No	No	No	No	Yes	No	Yes	No	Yes	No	No	No	No	No	No	No	No	No	No	No	No	No	No	Yes	No	No	Yes	No		Swab taken	Not detected		No	Yes	No	3		Not indigenous	Female
770	37	75	98	18	148	80	28	No	No	No	No	No	No	Yes	No	Yes	No	No	No	Yes	No	No	No	No	No	No	No	No	No	No	Yes	No	No	No	No	Discharged	Swab not taken			No	No	No	3	0	Not indigenous	Male
771	36.5	102	98	16	137	78	31	No	No	No	No	No	No	Yes	Yes	Yes	Yes	Yes	Yes	Yes	Yes	No	No	No	No	No	No	No	No	No	No	No	No	Yes	No		Swab taken	Not detected		No	No	Yes	5	6	Not indigenous	Female
772	36.7	73	98	18	168	103	40	No	No	No	No	No	Yes	Yes	Yes	Yes	No	No	No	Yes	No	No	No	No	No	No	No	No	No	No	No	No	No	Yes	No		Swab taken	Not detected		No	Yes	No	5		Not indigenous	Female
773	36.5	88	96	18	160	86	78	No	No	No	No	No	No	No	Yes	No	No	No	No	No	No	No	No	No	No	No	Yes	Yes	Yes	No	No	No	No	No	No		Swab not taken			No	No	No	1		Not indigenous	Male
774	36.5	73	99	18	126	78	37	No	Yes	No	No	No	No	Yes	No	Yes	No	Yes	No	No	No	No	No	No	No	No	No	No	No	No	No	No	No	No	No	Discharged	Swab taken	Not detected		No	No	No	3	15	Not indigenous	Female
775	36.9	65	97	17	140	87	26	No	No	No	No	No	No	Yes	No	Yes	No	No	No	No	No	No	Yes	No	No	No	No	No	No	No	No	No	No	No	No	Discharged	Swab not taken			No	No	No	3	3	Not indigenous	Female
776	37	99	99	18	129	87	35	No	Yes	Yes	No	No	No	Yes	No	No	No	Yes	No	Yes	No	No	No	No	No	No	No	No	No	No	No	No	No	No	No	Discharged	Swab taken	Not detected		Yes	No	No	3	1	Not indigenous	Female
777	37.4	82	98	20	152	55	59	No	No	No	No	No	No	Yes	Yes	Yes	No	No	No	No	No	No	No	No	No	No	No	No	No	No	No	Yes	Yes	Yes	No		Swab taken	Not detected		No	No	No	3		Not indigenous	Female
778	36.9	97	100	20	151	100	46	No	No	No	No	No	Yes	No	No	No	No	No	No	Yes	No	No	Yes	No	No	No	No	No	No	No	No	No	No	No	No		Swab not taken			No	Yes	No	3		Not indigenous	Male
779	36.9	109	95	16	151	99	47	No	No	No	No	No	Yes	Yes	No	Yes	No	No	No	Yes	No	No	Yes	No	No	No	No	No	No	No	No	No	No	No	No		Swab taken	Not detected		No	Yes	No	5		Not indigenous	Female
780	36.5	61	98	18	133	88	50	No	No	No	No	No	No	Yes	No	No	No	No	Yes	Yes	No	No	No	No	No	No	No	No	No	No	No	No	No	No	No	Discharged	Swab taken	Not detected		No	No	No	3	0	Not indigenous	Male
781	36.6	75	99	16	133	69	35	No	No	No	No	No	No	Yes	No	Yes	No	Yes	No	No	No	No	No	No	No	No	No	No	No	No	No	No	No	No	No		Swab not taken			No	No	No	3		Not indigenous	Male
782	36.5	76	96	17	123	76	38	No	Yes	No	No	No	No	Yes	No	Yes	No	Yes	No	Yes	No	No	No	No	No	No	No	Yes	No	No	No	No	No	No	No	Discharged	Swab taken	Not detected		No	No	No	4	2	Not indigenous	Female
783	36	65	99	18	185	96	55	No	No	Yes	No	No	No	No	No	Yes	No	No	No	No	No	No	Yes	No	No	No	No	No	No	No	No	No	No	No	No		Swab taken	Not detected		Yes	No	No	2		Not indigenous	Male
784	35.7	120	93	18	115	62	85	No	No	No	No	Yes	No	No	No	No	No	No	No	No	No	No	No	No	Yes	No	No	Yes	Yes	No	No	No	No	No	No		Swab taken	Not detected		No	Yes	No	2		Not indigenous	Male
785	36	94	100	18	127	79	34	No	Yes	No	No	No	Yes	Yes	No	No	No	No	No	Yes	No	No	Yes	No	No	No	No	No	No	No	No	No	No	No	No	Discharged	Swab taken	Not detected		No	Yes	No	4	0	Not indigenous	Female
786	35.8	69	99	17	124	82	36	No	No	No	Yes	No	No	Yes	No	Yes	No	Yes	No	No	No	No	No	No	No	No	No	No	No	No	No	No	No	No	No	Discharged	Swab taken	Not detected	3	Yes	No	No	3	2	Not indigenous	Female
787	35.3	96	99	16	130	90	59	No	Yes	No	No	No	No	No	No	No	No	No	No	No	No	Yes	No	No	No	No	No	No	No	No	No	No	No	No	No	Discharged	Swab not taken			No	No	No	0		Not indigenous	Male
788	35.9	86	99	16	119	79	32	No	No	No	Yes	No	No	No	No	Yes	No	Yes	No	Yes	No	No	No	No	No	No	No	No	No	No	Yes	No	No	No	No	Discharged	Swab taken	Not detected		Yes	No	No	3		Not indigenous	Male
789	37.7	100	100	24	135	81	44	No	No	No	No	Yes	No	Yes	Yes	No	No	No	No	Yes	No	No	Yes	No	Yes	No	No	No	No	No	No	No	No	Yes	No		Swab taken	Not detected		No	Yes	No	5		Not indigenous	Male
790	37	72	96	17	159	92	43	No	No	Yes	No	No	No	Yes	Yes	Yes	No	Yes	Yes	No	No	No	Yes	No	No	No	No	No	Yes	Yes	No	No	No	Yes	No	Discharged	Swab taken	Not detected		Yes	No	No	5	2	Not indigenous	Male
791	37.2	90	99	17	157	102	39	No	Yes	No	No	No	No	Yes	Yes	Yes	No	No	No	Yes	No	No	Yes	No	No	No	No	No	No	No	Yes	No	No	No	No	Discharged	Swab taken	Not detected		No	No	No	5	3	Not indigenous	Male
792	36	67	100	19	139	79	35	No	No	No	No	No	Yes	Yes	Yes	Yes	No	Yes	No	No	No	No	No	No	No	Yes	No	No	No	No	No	No	No	No	No	Discharged	Swab not taken			No	Yes	No	5	13	Not indigenous	Female
793	37.5	112	98				6	No	No	No	No	Yes	No	No	No	Yes	No	No	No	Yes	No	No	Yes	No	No	No	No	No	No	No	No	No	No	No	No		Swab not taken			No	Yes	No	4		Not indigenous	Male
794	36.6	68	99	18	123	78	33	No	No	No	No	No	No	Yes	No	No	No	Yes	No	Yes	No	No	No	No	No	No	No	No	No	No	No	No	No	No	No		Swab taken	Not detected		No	No	No	3		Not indigenous	Female
795	36.4	78	100	16	126	78	27	No	No	No	No	No	No	Yes	Yes	No	No	Yes	No	No	No	No	No	No	No	No	No	No	No	No	No	No	No	Yes	No	Discharged	Swab not taken			No	No	No	3	3	Not indigenous	Female
796	36.9	98	99	18	120	70	51	No	No	No	No	No	No	No	No	No	No	No	No	No	No	Yes	No	No	No	No	No	No	No	No	No	No	No	No	No		Swab not taken			No	No	No	0		Not indigenous	Female
797	36.1	64	100	18	121	79	34	No	Yes	No	No	No	No	Yes	No	Yes	No	No	No	Yes	No	No	No	No	No	No	No	No	No	No	No	No	No	No	No	Discharged	Swab taken	Not detected		No	No	No	3		Not indigenous	Female
798	36.7	74	99	16	147	87	53	No	Yes	No	No	No	No	Yes	Yes	No	No	No	No	No	No	No	No	No	No	No	No	No	No	No	No	No	No	No	No	Discharged	Swab taken	Not detected		No	No	No	2		Not indigenous	Male
799	36.3	86	96		126	76	12	No	No	No	No	No	No	Yes	No	Yes	No	No	No	No	No	No	No	No	No	No	No	No	No	No	No	No	No	No	No		Swab not taken			No	No	No	2		Not indigenous	Male
800	36.7	97	97	17	121	77	53	No	No	No	No	No	No	No	No	No	No	No	No	No	No	Yes	No	No	No	No	No	No	No	No	No	No	No	No	No		Swab not taken			No	No	No	0		Not indigenous	Female
801	36.4	118	97				5	No	No	No	Yes	No	Yes	No	No	Yes	No	Yes	No	No	No	No	No	No	No	No	No	No	No	No	No	No	No	No	No	Discharged	Swab taken	Not detected	0	Yes	Yes	No	3	4	Not indigenous	Male
802	35.7	77	98	24	92	61	57	No	No	No	No	Yes	No	No	Yes	No	No	No	No	No	No	No	No	No	No	No	No	No	No	No	No	No	Yes	No	No		Swab taken	Not detected		No	Yes	No	2		Not indigenous	Male
803	36.3	65	98	20	132	82	54	No	Yes	No	Yes	No	No	Yes	No	No	No	No	No	No	No	No	No	No	No	No	No	No	No	No	No	No	No	No	No	Discharged	Swab taken	Not detected	0	Yes	No	No	1	31	Not indigenous	Female
804	37.6	98	97	19	173	76	65	No	No	No	No	No	Yes	No	No	No	No	No	No	No	No	No	No	No	No	No	No	No	Yes	No	No	No	No	No	No		Swab not taken			No	Yes	No	1		Not indigenous	Male
805	37.2	86	99	22			9	No	No	No	No	No	No	No	No	No	No	No	No	No	No	No	Yes	No	No	No	No	No	No	No	No	No	No	No	No	Discharged	Swab not taken			No	No	No	1	1	Not indigenous	Male
806	36.4	72	100	16	141	88	24	No	No	No	No	No	Yes	Yes	No	No	No	Yes	No	Yes	No	No	No	No	No	No	No	No	No	No	No	No	No	No	No	Discharged	Swab not taken			No	Yes	No	4	7	Not indigenous	Female
807	36.9	73	99	18	108	70	18	No	No	No	No	No	No	No	No	No	No	No	No	Yes	No	No	No	No	No	No	No	No	No	No	No	No	No	Yes	No		Swab not taken			No	No	No	1		Not indigenous	Female
808	36.4	95	100	16	142	105	49	No	No	No	No	No	Yes	Yes	Yes	Yes	No	Yes	Yes	Yes	No	No	No	No	No	No	No	No	No	No	No	No	No	Yes	No	Discharged	Swab taken	Not detected		No	Yes	No	5	14	Not indigenous	Male
809	36	76	97	16	145	88	25	No	No	No	No	No	Yes	Yes	Yes	Yes	No	Yes	No	Yes	No	No	No	No	No	No	No	No	No	No	Yes	No	No	No	No	Discharged	Swab not taken			No	Yes	No	5	1	Not indigenous	Male
810	35.9	102	99		144	77	77	No	No	No	No	No	No	No	No	Yes	No	No	No	No	No	No	No	No	No	No	No	No	Yes	Yes	No	No	No	No	No	Discharged	Swab not taken			No	No	No	1	431	Not indigenous	Male
811	36.9	74	96	28	128	69	64	No	No	No	No	No	Yes	Yes	Yes	Yes	No	No	Yes	Yes	No	No	No	No	No	No	Yes	Yes	Yes	Yes	Yes	Yes	Yes	Yes	No	Discharged	Swab not taken			No	Yes	No	5	1	Not indigenous	Male
812	36.3	74	89	17	124	86	62	No	No	No	No	No	No	No	No	No	No	No	No	No	No	Yes	No	No	No	No	Yes	No	No	No	Yes	No	No	Yes	No		Swab not taken			No	No	No	0		Not indigenous	Male
813	39.1	140	97	20	89	47	13	No	No	No	No	Yes	No	No	No	Yes	No	No	Yes	Yes	No	No	Yes	No	Yes	No	No	No	No	No	No	No	No	No	No	Transferred to ED	Swab not taken			No	Yes	No	5	5	Not indigenous	Male
814	36.1	105	100	16	136	84	38	No	Yes	No	No	No	Yes	Yes	No	Yes	No	Yes	No	Yes	No	No	No	No	No	No	No	No	No	No	No	No	No	No	No		Swab taken	Not detected		No	Yes	No	5	6	Not indigenous	Female
815	37.7	96	100	16	147	89	45	No	Yes	No	No	Yes	No	No	Yes	No	No	No	No	Yes	No	No	Yes	No	No	No	No	No	No	No	No	No	No	No	No		Swab taken	Not detected		No	Yes	No	4	1	Not indigenous	Female
816	36.7	70	100	18	116	76	18	No	No	Yes	No	No	No	No	No	No	No	No	No	No	No	Yes	No	No	No	No	No	No	No	No	No	No	No	No	No	Discharged	Swab taken	Not detected		Yes	No	No	0		Not indigenous	Female
817	36.5	85	100	18	128	67	38	No	Yes	No	No	Yes	No	Yes	No	Yes	No	No	No	Yes	No	No	Yes	No	No	No	No	No	No	No	No	No	No	No	No	Discharged	Swab taken	Not detected		No	Yes	No	5	2	Not indigenous	Female
818	36.1	72	99	17	139	92	24	No	No	Yes	No	No	No	Yes	Yes	Yes	No	Yes	Yes	Yes	No	No	No	No	No	No	No	No	No	No	No	No	No	No	No	Discharged	Swab taken	Not detected		Yes	No	No	5	3	Not indigenous	Female
819	36.3	78	98	16	132	83	34	No	No	No	No	No	No	Yes	No	No	No	No	No	Yes	No	No	No	No	No	No	No	No	No	No	No	No	No	No	No		Swab taken	Not detected		No	No	No	2		Not indigenous	Female
820	35.9	58	99	18	116	67	30	No	Yes	No	No	No	No	Yes	No	Yes	No	No	No	No	No	No	No	No	No	No	No	No	No	No	No	No	No	No	No	Discharged	Swab taken	Not detected		No	No	No	2	1	Not indigenous	Male
821	36.8	69	97	18	149	87	56	No	No	No	No	No	No	Yes	No	Yes	No	Yes	No	No	No	No	Yes	No	No	No	No	No	No	No	No	No	No	No	No		Swab taken	Not detected		No	No	No	4		Not indigenous	Female
822	36.7	81	100	20	119	73	34	No	No	No	No	No	No	Yes	Yes	Yes	No	Yes	Yes	No	No	No	No	No	No	No	No	No	No	No	No	No	No	No	No		Swab taken	Not detected		No	No	No	5		Not indigenous	Female
823	36.5	81		20	134	59	54	No	No	No	No	No	No	No	No	Yes	No	No	Yes	No	No	No	No	No	No	No	No	No	No	No	No	No	No	No	No		Swab taken	Not detected		No	No	No	2		Not indigenous	Female
824	36.7	93	100	16	166	92	50	No	No	No	No	No	No	Yes	No	Yes	No	Yes	No	No	No	No	No	No	No	No	No	No	No	No	No	No	No	No	No		Swab taken	Not detected		No	No	No	3		Not indigenous	Female
825							37	No	No	No	Yes	No	No	No	No	Yes	No	No	No	Yes	No	No	No	No	No	No	No	No	No	No	No	No	No	No	No	Discharged	Swab taken	Not detected	-4	Yes	No	No	2	5	Not indigenous	Female
826	36.5	98	98	17	119	88	23	No	No	No	No	No	Yes	Yes	Yes	No	No	No	Yes	Yes	No	No	Yes	No	No	No	No	Yes	No	No	No	No	No	No	No		Swab not taken			No	Yes	No	5		Not indigenous	Female
827	37.2	85	98	18	131	76	28	No	Yes	No	No	No	Yes	Yes	No	No	No	Yes	No	Yes	No	No	No	No	No	No	No	No	No	No	No	No	No	No	No	Discharged	Swab taken	Not detected		No	Yes	No	4	2	Not indigenous	Female
828	36.6	57	100	18	101	59	34	No	No	No	No	No	No	Yes	No	Yes	Yes	Yes	No	No	No	No	No	No	No	No	No	No	No	No	No	No	No	No	No		Swab taken	Not detected		No	No	Yes	4		Not indigenous	Female
829	37.5	90	98				7	No	No	No	Yes	No	No	No	No	Yes	No	No	No	No	No	No	No	No	No	No	No	No	No	No	No	No	No	Yes	No	Discharged	Swab taken	Not detected	-3	Yes	No	No	1	7	Not indigenous	Female
830	37	91	100	20	122	86	51	No	No	No	No	No	Yes	Yes	Yes	Yes	No	Yes	No	Yes	No	No	No	No	No	No	No	No	No	No	No	No	No	No	No	Discharged	Swab not taken			No	Yes	No	5	1	Not indigenous	Female
831	36.6	87	98	17	186	99	57	No	No	No	No	No	No	No	Yes	Yes	No	Yes	No	No	No	No	No	No	No	No	No	No	No	No	No	No	No	No	No		Swab taken	Not detected		No	No	No	3		Not indigenous	Female
832	36.9	69	99	16	144	98	30	No	Yes	No	No	No	No	Yes	No	Yes	No	Yes	No	No	No	No	No	No	No	No	No	No	No	No	No	No	No	No	No	Discharged	Swab taken	Not detected		No	No	No	3	6	Not indigenous	Female
833	36.4	69	98	18	135	77	71	No	No	Yes	No	No	No	No	No	No	No	No	No	No	No	Yes	No	No	No	No	No	No	No	No	No	No	No	No	No		Swab not taken			Yes	No	No	0		Not indigenous	Female
834	37.9	144	97	27			6	No	No	No	No	No	Yes	No	No	Yes	No	Yes	No	No	No	No	No	No	No	No	No	No	No	No	No	No	No	Yes	No	Discharged	Swab not taken			No	Yes	No	3	2	Not indigenous	Female
835	35	83	99		113	77	26	No	No	No	Yes	No	Yes	Yes	Yes	Yes	No	No	Yes	Yes	No	No	No	No	No	No	No	No	No	No	No	No	No	Yes	No	Discharged	Swab taken	Not detected	-5	Yes	Yes	No	5	7	Not indigenous	Female
836	36.5	83	96	21	123	77	32	No	Yes	No	No	No	No	Yes	Yes	Yes	No	No	No	No	No	No	No	No	No	No	No	No	No	No	Yes	No	No	No	No	Discharged	Swab taken	Not detected		No	No	No	3	20	Not indigenous	Female
837	36.7	66	96	26	135	73	60	No	No	No	No	No	No	Yes	Yes	Yes	No	Yes	Yes	No	No	No	No	No	No	No	Yes	Yes	Yes	No	Yes	No	No	No	No		Swab taken	Not detected		No	No	No	5		Not indigenous	Male
838	36.6	97	99	16	125	87	23	No	No	No	Yes	No	No	Yes	No	Yes	No	No	No	Yes	No	No	No	No	No	No	No	No	No	No	Yes	No	No	No	No	Discharged	Swab taken	Not detected	-1	Yes	No	No	3	1	Not indigenous	Female
839	36.9	69	99	18	127	77	52	No	No	No	No	No	Yes	Yes	No	No	No	No	Yes	Yes	No	No	No	No	No	No	No	No	No	No	No	No	No	No	No		Swab taken	Not detected		No	Yes	No	4		Not indigenous	Female
840	36.7	78	98	20	153	65	44	No	Yes	No	No	No	No	Yes	Yes	Yes	No	Yes	No	No	No	No	No	No	No	No	No	No	No	No	No	No	Yes	No	No	Discharged	Swab taken	Not detected		No	No	No	4	4	Not indigenous	Female
841	36.4	61	97	14	126	82	28	No	Yes	No	No	No	No	Yes	No	No	No	Yes	No	No	No	No	No	No	No	No	No	No	No	No	No	No	No	Yes	No	Discharged	Swab taken	Not detected		No	No	No	2	2	Not indigenous	Male
842	36.5	85	97		120	73	30	No	Yes	No	No	No	No	Yes	No	Yes	No	Yes	No	No	No	No	No	No	No	No	No	No	No	No	No	No	No	No	No	Discharged	Swab taken	Not detected		No	No	No	3	3	Not indigenous	Female
843	36.5	78	99	18	144	88	25	No	Yes	No	No	No	Yes	Yes	No	Yes	No	No	Yes	No	No	No	No	No	No	No	No	No	No	No	No	No	No	No	No	Discharged	Swab taken	Not detected		No	Yes	No	4	1	Not indigenous	Female
844	36.4	90	97	20	159	99	39	No	Yes	No	No	No	Yes	Yes	No	Yes	No	Yes	No	No	No	No	No	No	No	No	No	No	No	No	No	No	No	No	No	Discharged	Swab taken	Not detected		No	Yes	No	4	3	Not indigenous	Female
845	37.2	88	99		115	70	25	Yes	No	No	Yes	Yes	No	Yes	No	Yes	No	Yes	No	Yes	No	No	No	No	No	No	No	No	No	No	No	No	No	No	No	Transferred to ED	Swab taken	Not detected	-31	Yes	Yes	No	5	33	Not indigenous	Male
846	36.7	71	99	18	143	91	30	No	No	No	No	No	No	Yes	Yes	Yes	No	Yes	Yes	Yes	No	No	No	No	No	Yes	No	No	No	No	No	No	No	No	No		Swab not taken			No	No	No	5		Not indigenous	Male
847	36.8	75	98	18	178	47	66	No	No	No	No	No	No	Yes	No	No	No	No	No	No	No	No	No	No	No	No	No	No	Yes	No	No	No	No	No	No		Swab not taken			No	No	No	1		Not indigenous	Male
848	36.8	74	99	18	128	91	25	No	No	No	No	No	No	Yes	No	Yes	No	No	No	No	No	No	No	No	No	No	No	No	No	No	No	No	No	No	No		Swab taken	Not detected		No	No	No	2		Not indigenous	Female
849	36.8	64	100	16	123	79	30	No	No	No	No	No	No	Yes	No	No	No	Yes	No	Yes	No	No	No	No	No	No	No	No	No	No	No	No	No	No	No		Swab taken	Not detected		No	No	No	3		Not indigenous	Female
850	36.8	92	98	19	158	89	33	No	Yes	No	No	No	No	Yes	No	Yes	No	Yes	No	No	No	No	No	No	No	No	No	No	No	No	No	No	No	No	No	Discharged	Swab taken	Not detected		No	No	No	3	1	Not indigenous	Male
851	35.7	68	100	18	124	73	25	No	Yes	No	No	No	No	No	No	Yes	No	Yes	No	No	No	No	No	No	No	No	No	No	No	No	No	No	No	No	No	Discharged	Swab taken	Not detected		No	No	No	2		Not indigenous	Female
852	36.3	94	98	17	123	85	62	No	No	No	No	No	Yes	Yes	No	Yes	Yes	No	No	Yes	No	No	No	No	No	No	No	Yes	Yes	No	No	No	No	No	No		Swab taken	Not detected		No	Yes	Yes	5		Not indigenous	Male
853	37.6	123	96		120	80	30	No	No	No	No	No	Yes	Yes	No	Yes	No	Yes	No	Yes	No	No	Yes	No	No	No	No	No	No	No	No	No	No	No	No	Discharged	Swab not taken			No	Yes	No	5	1	Not indigenous	Female
854	36.5	96	98	16	120	79	26	No	Yes	Yes	No	Yes	No	Yes	No	No	No	Yes	No	Yes	No	No	No	No	No	No	No	No	No	No	No	No	No	No	No	Discharged	Swab taken	Not detected		Yes	Yes	No	4	1	Not indigenous	Female
855	37.5	98	98	18	156	81	20	No	No	No	No	No	Yes	Yes	Yes	Yes	No	Yes	No	No	No	No	No	No	No	No	No	No	No	No	No	No	No	No	No	Discharged	Swab not taken			No	Yes	No	5	17	Not indigenous	Male
856	36.8	95	95	16	144	89	55	No	No	No	No	No	No	No	Yes	Yes	No	No	No	Yes	No	No	No	No	No	No	No	No	No	No	No	No	No	No	No		Swab not taken			No	No	No	3	2	Not indigenous	Male
857	36.8	98	96	22	103	62	37	No	No	No	No	No	Yes	No	Yes	No	No	No	Yes	No	No	No	No	No	No	No	No	No	No	No	No	No	Yes	No	No		Swab not taken			No	Yes	No	3		Not indigenous	Female
858	35.5	86	99	17	121	73	18	No	No	No	No	No	Yes	Yes	No	No	No	Yes	No	No	No	No	No	No	No	No	No	No	No	No	No	No	No	No	No		Swab not taken			No	Yes	No	3	1	Not indigenous	Male
859	36.1	87	97	19	132	97	24	No	Yes	Yes	No	No	No	No	Yes	Yes	No	No	No	No	No	No	No	No	No	No	No	No	No	No	No	No	No	No	No	Discharged	Swab not taken			Yes	No	No	2	1	Not indigenous	Female
860	36.4	64	98	18	132	97	35	No	Yes	No	No	No	No	Yes	No	Yes	No	Yes	No	No	No	No	No	No	No	No	No	No	No	No	No	No	No	No	No	Discharged	Swab taken	Not detected		No	No	No	3	14	Not indigenous	Male
861	37.4	98	100	18	119	86	35	No	No	No	No	Yes	Yes	Yes	Yes	Yes	No	Yes	No	No	No	No	No	No	No	No	No	No	No	No	No	No	No	No	No	Discharged	Swab not taken			No	Yes	No	5	6	Not indigenous	Female
862	36	82	96	17	149	96	32	No	No	Yes	No	No	No	Yes	No	No	No	No	No	Yes	No	No	No	No	No	No	No	No	No	No	No	No	No	No	No	Discharged	Swab taken	Not detected		Yes	No	No	2	2	Not indigenous	Male
863	36.2	105	100	16	152	79	34	No	No	No	No	No	No	Yes	No	No	No	No	No	Yes	No	No	No	No	No	No	No	No	No	No	No	No	No	No	No		Swab taken	Not detected		No	No	No	2		Not indigenous	Female
864	35.7	72	100		129	81	33	No	No	No	Yes	No	No	Yes	No	No	No	No	Yes	No	No	No	No	No	No	No	No	No	No	No	No	No	No	No	No	Discharged	Swab taken	Not detected	0	Yes	No	No	2	2	Not indigenous	Male
865	36.3	63	100	16	111	76	35	No	No	No	Yes	No	Yes	No	Yes	Yes	No	Yes	No	No	No	No	No	No	No	No	No	No	No	No	No	No	No	No	No	Discharged	Swab taken	Not detected	1	Yes	Yes	No	4	2	Not indigenous	Male
866	36.5	90	97	18	120	76	34	No	No	No	No	No	Yes	Yes	Yes	Yes	Yes	No	No	No	No	No	No	No	No	No	No	No	No	No	No	No	No	No	No		Swab taken	Not detected		No	Yes	Yes	5		Not indigenous	Female
867	36.8	80	96	18	115	73	56	No	No	No	No	Yes	No	No	No	No	No	No	No	Yes	No	No	No	No	No	No	No	No	No	No	No	No	Yes	No	No		Swab not taken			No	Yes	No	2		Not indigenous	Female
868	36.2	85	99	16	128	87	43	No	No	No	No	No	No	Yes	No	No	No	No	Yes	Yes	No	No	No	No	No	No	No	No	No	No	No	No	No	Yes	No		Swab not taken			No	No	No	3		Not indigenous	Female
869	36.4	73	98	16	164	75	62	No	No	No	No	No	No	No	Yes	Yes	No	Yes	No	No	No	No	No	No	No	No	No	No	No	No	No	No	No	No	No		Swab taken	Not detected		No	No	No	3		Not indigenous	Female
870	36.1	86	99	18	125	88	51	No	No	No	No	No	No	Yes	No	No	No	Yes	Yes	Yes	No	No	No	No	No	No	Yes	No	No	No	No	No	No	No	No	Discharged	Swab not taken			No	No	No	4	1	Not indigenous	Female
871	36.2	71	99	16	143	94	61	No	No	No	Yes	No	No	No	No	Yes	No	No	No	No	No	No	No	No	No	No	No	No	No	No	No	No	No	No	No	Discharged	Swab not taken		-27	Yes	No	No	1	29	Not indigenous	Male
872	36.5	63	99	16	146	89	37	No	No	No	No	No	No	Yes	No	Yes	No	No	No	No	No	No	No	No	No	No	No	No	No	No	No	No	No	No	No		Swab not taken			No	No	No	2		Not indigenous	Female
873	36.9	98	98	16	134	84	31	No	No	No	No	No	Yes	Yes	Yes	Yes	No	Yes	Yes	Yes	No	No	No	No	No	No	No	Yes	No	No	Yes	No	No	No	No	Discharged	Swab not taken			No	Yes	No	5	7	Indigenous	Male
874	36.4	80	99	19	155	102	62	No	Yes	No	No	No	Yes	No	No	No	No	No	No	Yes	No	No	Yes	No	No	No	No	No	Yes	Yes	No	No	No	No	No	Discharged	Swab taken			No	Yes	No	3	1	Not indigenous	Male
875	39	80	100	20	127	63	70	No	No	No	No	No	No	No	No	No	No	No	No	No	No	No	No	No	No	No	Yes	No	Yes	No	No	Yes	No	Yes	No		Swab taken	Not detected		No	No	No	0		Not indigenous	Male
876	36.5			26			5	No	No	No	No	No	No	No	No	No	No	No	No	No	No	Yes	No	No	No	No	No	No	No	No	No	No	No	No	No		Swab not taken			No	No	No	0		Not indigenous	Female
877	36.2	93	100	17	126	82	32	No	Yes	No	No	No	No	No	Yes	No	No	No	No	No	No	No	No	No	No	No	No	No	No	No	No	No	No	No	No		Swab taken	Not detected		No	No	No	1	2	Not indigenous	Female
878	36.8	98	96	18	151	93	53	No	No	No	No	No	Yes	Yes	Yes	Yes	No	No	Yes	Yes	No	No	No	No	No	No	No	No	Yes	Yes	No	No	No	Yes	No	Discharged	Swab not taken			No	Yes	No	5	20	Not indigenous	Female
879	36.9	69	95	18	126	79	43	No	No	Yes	Yes	No	Yes	Yes	No	No	No	No	No	Yes	No	No	No	No	Yes	No	No	No	No	No	No	No	No	No	No	Discharged	Swab taken	Not detected	7	Yes	Yes	No	4	1	Not indigenous	Male
880	36.6	89	98	22	139	78	53	No	Yes	No	No	No	No	Yes	No	No	No	No	Yes	No	No	No	Yes	No	No	No	No	No	Yes	No	No	No	No	No	No	Discharged	Swab taken	Not detected		No	No	No	3	2	Not indigenous	Female
881	36.3	78	98	17	139	80	41	No	No	No	No	No	No	No	No	No	No	No	No	No	No	Yes	No	No	No	No	No	No	No	No	No	No	No	No	No		Swab not taken			No	No	No	0		Not indigenous	Male
882	35.6	81	100		93	61	4	No	No	No	Yes	No	No	No	No	Yes	No	No	Yes	No	No	No	No	No	No	No	No	No	No	No	No	No	No	No	No	Discharged	Swab taken	Not detected	-1	Yes	No	No	2	3	Not indigenous	Female
883	35.9	56	97	16	114	65	66	No	No	No	No	No	No	No	No	No	No	No	No	No	No	Yes	No	No	No	No	No	No	No	No	No	No	No	No	No		Swab not taken			No	No	No	0		Not indigenous	Male
884	36.1	84	100	16	115	85	28	No	Yes	Yes	No	No	No	Yes	Yes	Yes	No	No	Yes	Yes	No	No	No	No	No	No	No	No	No	No	No	No	No	Yes	No	Discharged	Swab taken	Not detected		Yes	No	No	5	2	Indigenous	Female
885	36.9		97	16	122	64	25	No	No	No	Yes	No	Yes	No	No	Yes	No	No	Yes	No	No	No	No	No	No	No	No	No	No	No	No	No	No	No	No	Discharged	Swab taken	Not detected	10	Yes	Yes	No	3	4	Not indigenous	Female
886	37.2	69	100	18	115	74	29	No	Yes	No	No	No	No	Yes	Yes	No	No	No	No	Yes	No	No	No	No	No	No	No	No	No	No	Yes	No	No	No	No	Discharged	Swab taken	Not detected		No	No	No	3		Not indigenous	Female
887	36.4	109	97	18	144	94	53	No	Yes	No	No	No	No	Yes	Yes	Yes	No	Yes	No	Yes	No	No	No	No	No	No	No	No	No	No	No	No	No	Yes	No	Discharged	Swab taken	Not detected		No	No	No	5	2	Not indigenous	Female
888	36.3	68	96	18	160	92	67	No	No	Yes	No	No	No	No	Yes	Yes	No	No	No	No	No	No	No	No	No	No	No	No	No	No	No	No	No	Yes	No	Discharged	Swab taken	Not detected		Yes	No	No	2	0	Not indigenous	Male
889	36.6	62	100	18	158	89	35	Yes	No	No	Yes	No	No	Yes	Yes	Yes	No	Yes	No	No	No	No	No	No	No	No	No	No	No	No	No	No	No	Yes	No	Discharged	Swab taken	Not detected	1	Yes	No	No	4	1	Not indigenous	Male
890	36.7	79	95	18	156	79	68	No	No	No	No	No	No	No	No	Yes	No	No	No	No	No	No	No	No	No	No	No	Yes	Yes	Yes	No	No	No	No	No	Discharged	Swab not taken			No	No	No	1	7387	Not indigenous	Male
891	38.8	115	93	28	119	70	79	No	No	No	No	Yes	No	Yes	Yes	Yes	No	Yes	No	No	No	No	No	No	No	No	No	No	No	No	No	No	No	No	No		Swab taken	Not detected		No	Yes	No	5		Not indigenous	Female
892	36.8	78	98	16	120	73	39	No	No	Yes	No	Yes	Yes	No	Yes	No	No	No	Yes	Yes	No	No	Yes	No	Yes	No	No	No	No	No	No	No	No	No	No		Swab taken	Not detected		Yes	Yes	No	5		Not indigenous	Female
893	37.4	112	95	20	130	82	34	No	Yes	No	No	No	Yes	Yes	No	Yes	No	No	No	No	No	No	No	No	No	No	No	No	No	No	No	No	No	No	No	Discharged	Swab taken	Not detected		No	Yes	No	3	9	Not indigenous	Female
894	36.4	111	100	20	131	90	27	No	Yes	No	Yes	No	No	Yes	No	No	No	Yes	No	No	No	No	No	No	No	No	No	No	No	No	No	No	No	No	No	Discharged	Swab taken	Not detected	13	Yes	No	No	2	4	Not indigenous	Female
895	36.2	60	99	18	138	89	22	No	No	No	Yes	No	Yes	Yes	No	Yes	No	Yes	Yes	Yes	No	No	No	No	No	No	No	No	No	No	Yes	No	No	No	No	Discharged	Swab not taken		18	Yes	Yes	No	5	7	Not indigenous	Female
896	36.7	89	98	18	140	95	35	No	No	No	No	No	No	No	No	Yes	No	Yes	No	No	No	No	No	No	No	No	No	No	No	No	No	No	No	No	No	Discharged	Swab not taken			No	No	No	2	2	Not indigenous	Male
897	36.3	99	97	18	158	87	59	No	No	No	No	No	No	No	No	Yes	No	No	No	No	No	No	No	No	No	No	No	No	No	No	No	No	No	Yes	No		Swab taken	Not detected		No	No	No	1		Not indigenous	Male
898	36.9	123	98	14	159	88	38	No	No	No	No	No	No	Yes	No	No	No	No	No	Yes	No	No	No	No	No	No	No	No	No	No	No	No	No	No	No		Swab taken	Not detected		No	No	No	2		Not indigenous	Female
899	36.9	98	98	20			4	No	No	No	Yes	No	Yes	Yes	Yes	Yes	No	Yes	Yes	No	No	No	No	No	No	No	No	No	No	No	No	No	No	No	No	Discharged	Swab taken	Not detected	-6	Yes	Yes	No	5	14	Not indigenous	Female
900	36.8	88	97	18	149	98	64	No	Yes	No	No	No	No	Yes	No	Yes	No	Yes	Yes	No	No	No	No	No	No	No	No	No	Yes	Yes	No	No	No	Yes	No	Discharged	Swab taken	Not detected		No	No	No	4	1	Not indigenous	Male
901	36.9	77	96	16	161	114	40	No	No	No	No	No	Yes	Yes	Yes	Yes	No	Yes	No	Yes	No	No	No	No	No	No	No	No	Yes	No	No	No	No	No	No		Swab taken	Not detected		No	Yes	No	5		Not indigenous	Male
902	36.7	68	100	20	131	91	48	No	Yes	No	No	No	No	Yes	No	Yes	No	Yes	No	Yes	No	No	No	No	No	No	No	No	No	No	No	No	No	No	No	Discharged	Swab taken	Not detected		No	No	No	4	2	Not indigenous	Female
903	36.8	103	97	17	123	78	34	No	No	No	No	No	No	Yes	Yes	Yes	No	No	No	Yes	No	No	No	No	No	No	No	No	No	No	No	No	No	Yes	No		Swab taken	Not detected		No	No	No	4		Not indigenous	Male
904	36.1	67	98	18	126	74	56	No	No	No	No	No	Yes	Yes	Yes	Yes	No	Yes	No	Yes	No	No	No	No	No	No	No	No	No	No	No	No	No	No	No	Discharged	Swab not taken			No	Yes	No	5	3	Not indigenous	Female
905	37.5	122	97	17	188	108	49	No	No	No	No	No	Yes	No	No	No	No	No	No	Yes	No	No	No	No	No	No	No	No	Yes	No	No	No	No	No	No	Discharged	Swab not taken			No	Yes	No	2	4	Not indigenous	Male
906	36.2	103	98	18	122	87	30	No	Yes	No	No	No	No	Yes	No	Yes	No	Yes	No	No	No	No	No	No	No	No	No	No	No	No	No	No	No	No	No	Discharged	Swab taken	Not detected		No	No	No	3	3	Not indigenous	Female
907	35.8	91	98	17	150	90	82	No	No	No	No	No	No	Yes	No	No	No	No	No	No	No	No	Yes	No	No	No	No	No	No	No	No	No	No	No	No		Swab taken	Not detected		No	No	No	2		Not indigenous	Female
908	35.5	58	100	16	133	77	52	No	No	No	No	No	Yes	Yes	No	No	No	No	Yes	No	No	No	No	No	No	No	No	No	No	No	No	No	No	No	No	Discharged	Swab not taken			No	Yes	No	3	1	Not indigenous	Male
909	36.7	81	99	16	118	76	26	No	No	No	No	No	No	Yes	No	No	No	No	No	No	No	No	No	No	No	No	No	No	No	No	No	No	No	Yes	No		Swab taken	Not detected		No	No	No	1		Not indigenous	Female
910	36.6	77	97	20	94	56	37	No	Yes	No	No	No	No	Yes	No	Yes	No	No	No	No	No	No	No	No	No	No	No	No	No	No	No	No	No	No	No	Discharged	Swab taken	Not detected		No	No	No	2	3	Not indigenous	Female
911	36.2	92	98	18	147	88	51	No	No	No	No	No	No	No	No	No	No	No	No	No	No	Yes	No	No	No	No	No	No	No	No	No	No	No	No	No		Swab not taken			No	No	No	0		Not indigenous	Female
912	36.8	75	100	16	111	67	38	No	No	No	Yes	No	No	Yes	No	Yes	No	Yes	No	Yes	No	No	No	No	No	No	No	No	No	No	No	No	No	No	No	Discharged	Swab taken	Not detected	-7	Yes	No	No	4	7	Not indigenous	Female
913	36.4	75	95	18	129	79	48	No	Yes	No	No	No	No	No	Yes	Yes	No	No	No	Yes	No	No	No	No	No	No	No	No	No	No	No	No	No	No	No	Discharged	Swab taken	Not detected		No	No	No	3	1	Not indigenous	Female
914	36.1	85	98	16	130	89	52	No	No	No	Yes	Yes	No	Yes	Yes	Yes	No	No	No	Yes	No	No	No	No	No	No	No	No	No	No	No	No	No	No	No	Discharged	Swab taken	Not detected	-5	Yes	Yes	No	5	5	Not indigenous	Female
915	36.7	84	96	17	134	78	56	No	No	No	No	No	No	Yes	Yes	Yes	No	No	No	Yes	No	No	No	No	No	No	No	No	No	No	Yes	No	No	No	No		Swab taken	Not detected		No	No	No	4		Not indigenous	Male
916							65	No	No	No	No	No	No	No	No	No	No	No	No	No	No	Yes	No	No	No	No	No	No	No	No	No	No	No	No	No		Swab not taken			No	No	No	0		Not indigenous	Male
917	37.2	74	98	17	164	82	55	No	No	Yes	No	No	No	No	No	No	No	Yes	No	No	No	No	Yes	No	No	No	No	No	Yes	Yes	No	No	No	No	No	Discharged	Swab not taken			Yes	No	No	2	-30	Not indigenous	Male
918	36.8	84	98	17	129	75	33	No	No	No	No	No	No	Yes	No	Yes	No	Yes	No	Yes	No	No	No	No	No	No	No	No	No	No	No	No	No	No	No		Swab not taken			No	No	No	4		Not indigenous	Male
919	36.8	125	99	20	141	90	43	No	No	No	No	No	No	Yes	Yes	Yes	No	Yes	No	No	No	No	No	No	No	No	No	No	No	No	No	No	No	No	No		Swab taken	Not detected		No	No	No	4		Not indigenous	Female
920	36.4	57	99	18	145	92	19	No	No	No	No	No	No	No	No	Yes	No	Yes	Yes	No	No	No	No	No	No	No	No	No	No	No	Yes	No	No	No	No	Discharged	Swab taken	Not detected		No	No	No	3	9	Not indigenous	Male
921	36.8	71	95	18	129	78	30	No	No	No	No	No	No	Yes	No	Yes	No	Yes	No	No	No	No	No	No	No	No	No	No	No	No	No	No	No	No	No		Swab taken	Not detected		No	No	No	3		Not indigenous	Female
922	38.4	108	96	24	195	100	63	No	No	No	No	Yes	No	No	No	Yes	No	No	No	No	No	No	No	No	No	No	No	No	No	No	No	No	No	No	No		Swab taken	Not detected		No	Yes	No	2		Not indigenous	Male
923	36.7	80	95	18	137	86	55	No	No	No	No	No	Yes	Yes	Yes	Yes	No	Yes	No	Yes	No	No	No	No	No	No	No	No	No	No	Yes	No	No	Yes	No	Discharged	Swab not taken			No	Yes	No	5	14	Not indigenous	Female
924	36.4	114	96	20	186	121	65	No	No	No	No	No	No	No	No	Yes	No	Yes	No	No	No	No	No	No	No	No	No	Yes	No	No	No	No	No	No	No	Discharged	Swab not taken			No	No	No	2	6	Not indigenous	Male
925	36.9	64	100	16	117	76	51	No	Yes	No	No	No	No	Yes	Yes	Yes	No	Yes	No	No	No	No	No	No	No	No	No	No	No	No	No	No	No	No	No	Discharged	Swab taken	Not detected		No	No	No	4	0	Not indigenous	Male
926	37	91	98	16	118	82	26	No	No	No	No	No	No	Yes	No	Yes	No	Yes	No	Yes	No	No	No	No	No	No	No	No	No	No	Yes	No	No	No	No	Discharged	Swab not taken			No	No	No	4	5	Not indigenous	Female
927	36	87	98	18	142	95	43	No	No	No	Yes	No	No	Yes	No	Yes	No	No	No	Yes	No	No	No	No	No	No	No	No	No	No	Yes	No	No	No	No		Swab taken	Not detected	1	Yes	No	No	3	17	Not indigenous	Female
928	36.7	105	100	18	149	96	33	No	Yes	No	No	No	No	No	No	No	No	Yes	No	Yes	No	No	No	No	No	No	No	No	No	No	No	No	No	No	No	Discharged	Swab taken	Not detected		No	No	No	2	2	Not indigenous	Female
929	36.3	112	97	20	123	85	17	No	No	No	No	No	Yes	Yes	Yes	Yes	Yes	Yes	No	Yes	No	No	No	No	No	Yes	No	No	No	No	Yes	No	No	Yes	No		Swab not taken			No	Yes	Yes	5		Not indigenous	Female
930	37.2	110	100	20			3	No	No	No	No	No	No	No	No	Yes	No	No	No	No	No	No	No	No	No	No	No	No	No	No	No	No	No	No	No	Discharged	Swab not taken			No	No	No	1	11	Not indigenous	Female
931	35.3	79	96	16	151	80	60	No	Yes	Yes	No	No	Yes	No	No	No	No	No	No	No	No	No	No	No	No	No	No	No	No	No	No	No	No	No	No	Discharged	Swab not taken			Yes	Yes	No	1	2	Not indigenous	Female
932	36.4	85	100	16	121	61	23	No	No	No	No	No	No	Yes	No	Yes	No	No	Yes	Yes	No	No	No	No	No	No	No	No	No	No	No	No	No	No	No	Discharged	Swab not taken			No	No	No	4	7	Not indigenous	Male
933	36.3	91	97	20	148	86	72	No	No	No	No	No	No	No	No	No	No	No	No	No	No	No	No	No	No	No	No	Yes	Yes	No	No	Yes	No	No	No		Swab taken	Not detected		No	No	No	0		Not indigenous	Male
934	35.9	89	95	18	137	75	45	No	No	No	No	No	Yes	Yes	Yes	Yes	No	Yes	No	No	No	No	No	No	No	No	No	No	No	No	No	No	No	No	No	Discharged	Swab taken	Not detected		No	Yes	No	5		Not indigenous	Male
935	36.7	66	98	17	121	70	21	No	No	No	No	No	No	Yes	No	Yes	No	Yes	No	Yes	No	No	No	No	No	No	No	No	No	No	Yes	No	No	No	No		Swab taken	Not detected		No	No	No	4		Not indigenous	Female
936	37.2	113	99	21	133	99	27	No	No	No	Yes	No	Yes	Yes	No	No	No	No	No	No	No	No	No	No	No	No	No	No	No	No	No	No	No	No	No	Discharged	Swab not taken		-5	Yes	Yes	No	2	5	Not indigenous	Female
937	36.6	90	98	17	144	81	58	No	No	No	Yes	No	No	Yes	No	No	No	Yes	Yes	No	No	No	No	No	No	No	No	No	Yes	Yes	No	No	No	No	No	Discharged	Swab taken	Not detected		Yes	No	No	3	0	Not indigenous	Female
938	37	77	97	18	157	84	54	No	No	Yes	No	No	Yes	Yes	No	Yes	No	No	No	No	No	No	No	No	No	No	Yes	No	Yes	Yes	No	No	No	No	No	Discharged	Swab taken	Not detected		Yes	Yes	No	3	14	Not indigenous	Female
939	36.5	70	98	19	156	96	48	No	Yes	No	No	No	No	Yes	No	No	No	Yes	No	Yes	No	No	Yes	No	No	No	No	No	No	No	No	No	No	No	No	Discharged	Swab not taken			No	No	No	4	1	Not indigenous	Female
940	36.3	97	100	18	116	78	32	No	Yes	No	No	Yes	No	No	Yes	Yes	No	Yes	Yes	Yes	No	No	No	No	No	No	No	No	No	No	No	No	No	No	Yes	Discharged	Swab taken	Not detected		No	Yes	No	5		Not indigenous	Female
941	37.4	66	96	17	129	86	35	No	No	No	No	No	No	No	Yes	Yes	No	No	No	No	No	No	No	No	No	No	No	No	No	No	No	No	No	No	No	Discharged	Swab not taken			No	No	No	2	5	Not indigenous	Male
942	37.1	85	97	20	144	97	40	No	Yes	No	No	No	No	Yes	No	Yes	No	Yes	No	Yes	No	No	No	No	No	No	No	No	No	No	No	No	No	No	No	Discharged	Swab taken	Not detected		No	No	No	4		Not indigenous	Male
943	37.1	91	98	18	103	57	7	No	No	No	No	No	No	No	No	Yes	No	Yes	No	No	No	No	No	No	No	No	No	No	No	No	No	No	No	No	No		Swab taken	Not detected		No	No	No	2		Not indigenous	Male
944							66	No	No	No	No	No	No	No	No	No	No	No	No	No	No	Yes	No	No	No	No	No	No	No	No	No	No	No	No	No		Swab not taken			No	No	No	0		Not indigenous	Male
945	35.9	58	99	18	136	84	54	No	No	No	No	No	No	Yes	Yes	No	No	No	No	Yes	No	No	Yes	No	No	No	No	No	No	No	No	No	No	No	No	Discharged	Swab not taken			No	No	No	4	3	Not indigenous	Female
946	36.7	99	100	17	129	79	43	No	Yes	Yes	No	No	No	No	No	Yes	No	No	No	No	No	No	No	No	No	No	No	No	No	No	No	No	No	No	No	Discharged	Swab taken	Not detected		Yes	No	No	1	1	Not indigenous	Female
947	36.9	96	99	18	169	74	46	No	No	No	No	No	Yes	Yes	No	No	No	No	No	Yes	Yes	No	No	No	No	No	No	No	No	No	No	No	No	No	No		Swab taken	Not detected		No	Yes	Yes	4		Not indigenous	Female
948	37.5	105	98	20	122	76	45	Yes	Yes	No	No	Yes	No	No	Yes	No	No	No	Yes	Yes	No	No	No	No	No	No	No	No	No	No	No	No	No	No	No	Discharged	Swab taken	Not detected		No	Yes	No	4	10	Not indigenous	Female
949	36.9	79	96	20	129	77	43	No	No	No	No	No	Yes	No	No	Yes	No	No	No	No	No	No	No	No	No	No	No	No	No	No	No	No	No	No	No		Swab taken	Not detected		No	Yes	No	2		Not indigenous	Male
950	36.7	59	100	19	127	70	22	No	No	Yes	No	No	No	Yes	No	Yes	No	No	No	No	No	No	No	No	No	No	No	No	No	No	Yes	No	No	No	No	Discharged	Swab taken	Not detected		Yes	No	No	2	1	Not indigenous	Male
951	36.5	64	97	18	108	67	33	Yes	Yes	Yes	Yes	No	No	Yes	No	Yes	No	No	No	No	No	No	Yes	No	No	No	No	No	No	No	No	No	No	No	No	Discharged	Swab taken	Not detected	60	Yes	No	No	3	4	Not indigenous	Female
952							27	No	No	No	Yes	No	No	No	No	Yes	No	Yes	No	No	No	No	No	No	No	No	No	No	No	No	No	No	No	No	No	Discharged	Swab taken	Not detected	-9	Yes	No	No	2	10	Not indigenous	Female
953	36.5	91	95	22	134	88	61	No	No	No	No	No	No	No	Yes	Yes	No	No	No	No	No	No	No	No	No	No	No	No	No	No	No	No	No	No	No		Swab not taken			No	No	No	2		Not indigenous	Female
954	35.8	73	95	20	138	88	70	No	No	No	No	No	No	No	Yes	Yes	No	No	No	No	No	No	No	No	No	No	No	Yes	No	No	No	No	No	No	No		Swab taken	Not detected		No	No	No	2		Not indigenous	Male
955	35.9	77	99	16	116	72	18	No	No	Yes	No	No	No	No	No	No	No	No	No	No	No	Yes	No	No	No	No	No	No	No	No	No	No	No	No	No	Discharged	Swab not taken			Yes	No	No	0		Not indigenous	Female
956	36.6	87	97	20	155	98	62	No	No	No	No	No	No	No	No	Yes	No	Yes	No	No	No	No	No	No	No	No	No	No	No	No	No	No	No	No	No		Swab taken	Not detected		No	No	No	2		Not indigenous	Male
957	36.2	73	97	17	132	84	25	No	No	Yes	No	No	No	Yes	Yes	Yes	No	Yes	No	No	No	No	No	No	No	No	No	No	No	No	No	No	No	No	No		Swab taken	Not detected		Yes	No	No	4		Not indigenous	Male
958	36.8	71	98	16	98	71	26	No	No	Yes	No	No	No	Yes	No	Yes	No	Yes	No	Yes	No	No	No	No	No	No	No	No	No	No	No	No	No	No	No		Swab not taken			Yes	No	No	4		Not indigenous	Female
959	36.6	85	99	17	139	91	28	No	Yes	No	Yes	No	No	Yes	No	No	No	No	No	No	No	No	No	No	No	No	No	No	No	No	No	No	No	No	No		Swab taken	Not detected	2	Yes	No	No	1	0	Not indigenous	Male
960	35.8	75	99	18	146	87	28	No	Yes	No	No	No	No	No	Yes	Yes	No	Yes	No	No	No	No	Yes	No	No	No	No	No	No	No	No	No	No	No	No		Swab taken	Not detected		No	No	No	4	2	Not indigenous	Male
961	37.5	90	98	18	150	84	61	No	No	No	No	No	Yes	Yes	No	Yes	No	Yes	No	Yes	No	No	No	No	No	No	No	No	No	No	No	No	No	No	No		Swab taken	Not detected		No	Yes	No	5		Not indigenous	Male
962	36.1	79	98	18	144	91	52	No	Yes	No	No	No	Yes	Yes	No	Yes	No	Yes	No	Yes	No	No	No	No	No	No	No	No	No	No	No	No	No	No	No	Discharged	Swab taken	Not detected		No	Yes	No	5	14	Not indigenous	Female
963	37.2	116	95	18	155	79	54	No	Yes	No	No	No	No	Yes	No	Yes	No	Yes	No	No	No	No	Yes	No	No	No	No	No	No	No	No	No	No	No	No	Discharged	Swab taken	Not detected		No	No	No	4	3	Not indigenous	Female
964	37.3	84	96	18	109	70	61	No	No	Yes	No	No	No	No	No	Yes	No	No	No	No	No	No	No	No	No	Yes	No	No	No	No	No	No	No	No	No		Swab taken	Detected		Yes	No	No	2	2	Not indigenous	Female
965	36.3	85	97	17	130	93	50	No	Yes	No	No	No	No	No	No	Yes	No	No	No	No	No	No	No	No	No	No	No	No	No	No	No	No	No	No	No	Discharged	Swab taken	Not detected		No	No	No	1	3	Not indigenous	Male
966	36.6	95	97	17	120	84	29	No	Yes	No	No	No	No	Yes	No	Yes	No	Yes	No	Yes	No	No	No	No	No	No	No	No	No	No	No	No	No	Yes	No	Discharged	Swab taken	Not detected		No	No	No	4	5	Not indigenous	Female
967	36.8	108	99	16	159	117	32	No	Yes	No	No	No	No	Yes	No	Yes	No	Yes	Yes	No	No	No	Yes	No	No	No	No	No	No	No	No	No	No	No	No	Discharged	Swab taken	Not detected		No	No	No	5	7	Not indigenous	Female
968	35	81	98	17	155	79	57	No	Yes	No	No	No	No	Yes	No	Yes	No	No	No	No	No	No	No	No	No	No	No	No	No	No	No	No	No	No	No		Swab taken	Not detected		No	No	No	2	3	Not indigenous	Female
969	36.5	80	97	16	125	72	23	Yes	No	No	Yes	No	Yes	Yes	Yes	No	No	No	No	No	No	No	No	No	No	No	No	No	No	No	No	No	No	No	No	Discharged	Swab taken	Not detected	4	Yes	Yes	No	3	4	Not indigenous	Male
970	36.9	84	98	17	134	90	31	No	Yes	No	Yes	No	Yes	Yes	No	Yes	No	Yes	No	No	No	No	No	No	No	No	No	No	No	No	Yes	No	No	No	No	Discharged	Swab taken	Not detected	6	Yes	Yes	No	4	2	Not indigenous	Female
971	37.5	140	97	18	149	99	27	No	Yes	No	No	Yes	Yes	Yes	No	Yes	No	No	No	Yes	No	No	Yes	No	No	No	No	Yes	No	No	No	No	No	No	No	Transferred to ED	Swab taken	Not detected		No	Yes	No	5	1	Not indigenous	Male
972	36.9	93	99	20	153	90	27	No	Yes	No	Yes	No	No	No	No	No	No	Yes	No	Yes	No	No	Yes	No	No	No	No	No	No	No	No	No	No	No	No	Discharged	Swab taken	Not detected	10	Yes	No	No	3	2	Not indigenous	Male
973	37.2	90	98	18	117	87	40	No	Yes	No	No	Yes	No	Yes	Yes	No	No	No	Yes	No	No	No	No	No	Yes	No	No	No	No	No	No	No	No	Yes	Yes	Discharged	Swab taken	Not detected		No	Yes	No	5	2	Not indigenous	Female
974	37	87	99	17	126	82	38	No	Yes	No	No	No	No	No	Yes	Yes	No	No	No	Yes	No	No	No	No	No	No	No	No	No	No	No	No	No	No	No	Discharged	Swab taken	Not detected		No	No	No	3	10	Not indigenous	Female
975	35.8	84	96	18	133	81	25	No	No	Yes	No	No	No	Yes	No	Yes	No	Yes	Yes	Yes	No	No	No	No	No	No	No	No	No	No	No	No	No	No	No	Discharged	Swab taken	Not detected		Yes	No	No	5	12	Not indigenous	Male
976	36.5	86	99	17	132	85	32	No	Yes	No	Yes	No	No	Yes	No	Yes	No	Yes	No	Yes	No	No	Yes	No	No	No	No	No	No	No	No	No	No	No	No	Discharged	Swab taken	Not detected	-2	Yes	No	No	5	5	Not indigenous	Female
977	36.9	67	100	20	125	83	38	No	Yes	No	No	No	No	Yes	Yes	Yes	No	Yes	No	Yes	No	No	No	No	No	No	No	No	No	No	No	No	No	No	No	Discharged	Swab taken	Not detected		No	No	No	5	1	Not indigenous	Female
978	35.8	88	100	18	124	80	35	Yes	Yes	No	Yes	No	No	Yes	No	Yes	No	Yes	No	No	No	No	No	No	No	Yes	No	No	No	No	No	No	No	No	No		Swab taken	Not detected	9	Yes	No	No	4	1	Not indigenous	Male
979	36.4	99	97	17	171	92	26	Yes	Yes	No	No	No	No	Yes	Yes	Yes	No	Yes	No	No	No	No	No	No	No	No	No	No	No	No	No	No	No	No	No		Swab taken	Not detected		No	No	No	4	3	Not indigenous	Male
980	36.6	83	100	20	128	84	46	No	No	No	No	No	Yes	Yes	Yes	Yes	No	Yes	No	No	No	No	No	No	No	No	No	No	No	No	No	No	No	No	No	Discharged	Swab not taken			No	Yes	No	5		Not indigenous	Female
981	37.3	75	100		109	66	27	No	No	No	No	No	Yes	Yes	No	Yes	No	Yes	No	No	No	No	No	No	No	No	No	No	No	No	No	No	No	Yes	No	Discharged	Swab not taken			No	Yes	No	4	3	Not indigenous	Female
982	35.8	69	97	16	107	81	45	No	No	Yes	No	No	No	Yes	No	No	No	Yes	No	No	No	No	Yes	No	No	No	No	No	No	No	No	No	No	No	No	Discharged	Swab taken	Not detected		Yes	No	No	3	7	Not indigenous	Female
983	36.5	65	100	18	171	82	88	No	No	No	No	No	No	No	No	No	No	No	No	No	No	Yes	No	No	No	No	No	No	No	No	No	No	No	No	No		Swab not taken			No	No	No	0		Not indigenous	Male
984	36.8	72	98	22	141	97	23	No	No	No	No	No	Yes	Yes	Yes	Yes	No	No	No	No	No	No	Yes	No	No	No	No	No	No	No	No	No	No	No	No		Swab taken	Not detected		No	Yes	No	5		Not indigenous	Male
985	36.8	85	99	18	108	70	28	No	Yes	No	Yes	No	Yes	No	Yes	Yes	No	Yes	No	Yes	No	No	No	No	No	No	No	No	No	No	Yes	No	No	No	No	Discharged	Swab taken	Not detected	4	Yes	Yes	No	5	1	Not indigenous	Female
986	37	93	99	18	122	67	36	No	No	No	No	No	No	Yes	No	Yes	No	Yes	Yes	Yes	No	No	Yes	Yes	No	No	No	No	No	No	No	No	No	No	No		Swab not taken			No	No	No	5		Not indigenous	Female
987	36.5	65	99	16	139	87	56	No	No	No	No	No	No	Yes	No	Yes	No	Yes	No	Yes	No	No	Yes	No	Yes	No	No	No	No	No	No	No	No	No	No		Swab taken	Not detected		No	No	No	5		Not indigenous	Female
988	35.8	77	95	16	102	63	78	No	No	No	No	No	No	No	No	No	No	No	No	No	No	Yes	No	No	No	No	No	No	No	No	No	No	No	No	No		Swab not taken			No	No	No	0		Not indigenous	Male
989	36.3	97	99	19	109	67	32	No	Yes	No	No	No	No	No	Yes	Yes	No	No	No	Yes	No	No	No	No	No	No	No	No	No	No	No	No	No	Yes	Yes		Swab taken	Not detected		No	No	No	3	36	Not indigenous	Female
990	37	84	98	18	125	74	21	No	No	Yes	No	No	No	No	No	No	No	No	No	No	No	Yes	No	No	No	No	No	No	No	No	No	No	No	No	No	Discharged	Swab taken	Not detected		Yes	No	No	0		Not indigenous	Male
991	36.5	84	100	18	121	80	25	No	Yes	No	No	No	No	Yes	No	No	No	Yes	No	Yes	No	No	No	No	No	No	No	No	No	No	No	No	No	No	No	Discharged	Swab taken	Not detected		No	No	No	3	3	Not indigenous	Female
992	36.9	92	98	18	139	86	44	No	No	No	No	No	Yes	Yes	No	Yes	No	Yes	No	Yes	No	No	No	No	No	No	No	No	Yes	No	No	No	No	Yes	No		Swab taken	Not detected		No	Yes	No	5		Not indigenous	Female
993	36.5			22			9	No	No	No	No	No	No	Yes	Yes	Yes	No	Yes	No	Yes	No	No	No	No	No	No	No	No	No	No	No	No	Yes	No	No		Swab not taken			No	No	No	5		Indigenous	Male
994	36.1	74	98	18	122	73	36	No	No	No	No	No	No	Yes	No	No	No	No	No	No	No	No	No	No	No	No	No	No	No	No	No	No	No	No	No	Discharged	Swab not taken			No	No	No	1	2	Not indigenous	Male
995	37	74	100	17	142	98	29	No	No	No	No	No	No	No	Yes	No	No	No	No	No	No	No	No	No	No	No	No	No	No	No	No	No	No	No	No		Swab taken	Not detected		No	No	No	1		Not indigenous	Male
996	37.1	98	99	18	148	104	22	No	No	No	Yes	No	Yes	No	No	Yes	No	No	No	Yes	No	No	No	No	No	No	No	No	No	No	No	No	No	No	No	Discharged	Swab taken	Not detected		Yes	Yes	No	3	1	Not indigenous	Female
997	37	83	100	18	136	97	30	No	Yes	No	No	No	No	Yes	No	No	No	Yes	No	Yes	No	No	Yes	No	No	No	No	No	No	No	No	No	No	No	No	Discharged	Swab taken	Not detected		No	No	No	4	3	Not indigenous	Female
998							30	No	No	Yes	No	No	Yes	Yes	Yes	Yes	No	Yes	Yes	No	No	No	No	No	No	No	No	No	No	No	No	No	No	No	Yes	Discharged	Swab taken	Not detected		Yes	Yes	No	5	5	Not indigenous	Female
999	36.3	67	95	15	135	86	48	No	No	No	Yes	No	No	No	No	Yes	No	No	No	No	No	No	No	No	No	No	No	Yes	Yes	Yes	No	No	No	No	No	Discharged	Swab taken	Not detected		Yes	No	No	1		Indigenous	Female
1000	36.8	70	100	18	120	78	36	No	No	No	No	No	No	Yes	No	Yes	No	No	No	No	Yes	No	No	No	No	No	No	No	No	No	No	No	No	No	No		Swab not taken			No	No	Yes	3		Not indigenous	Female
1001	36.4	63	100	14	108	60	38	No	No	No	No	No	Yes	No	No	No	No	No	No	Yes	No	No	No	No	No	No	No	No	No	No	No	No	No	Yes	No		Swab taken	Not detected		No	Yes	No	2		Not indigenous	Male
1002	36.5	99	100	17	123	73	28	No	No	No	No	No	No	Yes	No	Yes	No	No	No	No	No	No	Yes	No	No	No	No	No	No	No	No	No	No	No	No		Swab taken	Not detected		No	No	No	3		Not indigenous	Female
1003	36.3	66	100	17	106	71	31	No	Yes	No	No	No	No	No	No	No	No	Yes	No	No	No	No	No	No	No	No	No	No	No	No	No	No	No	No	No	Discharged	Swab not taken			No	No	No	1	0	Not indigenous	Female
1004	36.4	81	99	16	124	77	57	No	No	No	Yes	No	No	Yes	No	Yes	No	Yes	No	Yes	No	No	No	No	No	No	No	No	No	No	No	No	No	No	No	Discharged	Swab taken	Not detected	-2	Yes	No	No	4	16	Not indigenous	Male
1005	36.9	71	97	21	123	52	83	No	No	No	No	Yes	No	Yes	No	Yes	No	No	No	No	No	No	No	No	No	No	No	No	Yes	No	No	No	No	No	No		Swab not taken			No	Yes	No	3		Not indigenous	Female
1006	37.2	113	99	22			6	No	No	No	No	No	Yes	Yes	Yes	Yes	No	Yes	Yes	No	No	No	No	No	No	No	No	No	No	No	No	No	No	Yes	No	Discharged	Swab taken			No	Yes	No	5	9	Not indigenous	Male
1007	36.9	93	98	17	153	85	31	No	No	Yes	No	No	No	Yes	Yes	Yes	No	Yes	No	No	No	No	No	No	No	No	No	No	No	No	Yes	No	No	No	No	Discharged	Swab taken	Not detected		Yes	No	No	4	7	Not indigenous	Male
1008	37.7	99	100	18	115	69	19	No	No	Yes	No	Yes	No	Yes	Yes	No	No	Yes	No	Yes	No	No	No	No	No	No	No	No	No	No	No	No	No	No	No	Discharged	Swab taken	Not detected		Yes	Yes	No	5	7	Not indigenous	Female
1009	37.2	93		18	156	83	49	No	No	No	Yes	No	Yes	Yes	No	Yes	No	Yes	Yes	Yes	No	No	No	No	No	No	No	No	Yes	Yes	No	No	No	No	No	Discharged	Swab taken	Not detected	6	Yes	Yes	No	5	7	Not indigenous	Female
1010	36.6	105	97	19	104	64	35	No	No	No	No	Yes	No	Yes	No	No	No	No	No	Yes	No	No	No	No	Yes	No	No	No	No	No	No	No	No	No	No		Swab not taken			No	Yes	No	4		Not indigenous	Female
1011	37.7	138	98	17	141	86	36	No	No	No	No	No	No	No	Yes	Yes	No	Yes	No	Yes	No	No	No	No	No	No	No	No	Yes	No	No	Yes	No	No	No		Swab taken	Not detected		No	No	No	4		Not indigenous	Male
1012	37.3	124	98	18	122	75	36	No	Yes	No	No	No	Yes	No	Yes	Yes	No	No	No	Yes	No	No	No	No	No	No	No	No	No	No	No	No	No	No	No	Discharged	Swab taken	Not detected		No	Yes	No	4	1	Not indigenous	Female
1013	36.6	63	98	20	133	69	60	No	No	No	No	No	Yes	Yes	No	No	No	Yes	No	No	No	No	No	No	No	No	No	No	Yes	No	No	No	No	No	No		Swab not taken			No	Yes	No	3		Not indigenous	Male
1014	36.9	99	95		164	106	60	No	Yes	No	No	No	No	Yes	No	No	No	Yes	No	No	No	No	No	No	No	No	No	No	Yes	No	Yes	No	No	No	No	Discharged	Swab taken	Not detected		No	No	No	2	2	Not indigenous	Female
1015	36.3	50	98	18	123	78	56	No	No	No	No	No	Yes	Yes	No	No	No	No	No	No	No	No	No	No	No	No	No	No	No	No	No	No	No	No	No		Swab taken	Not detected		No	Yes	No	2		Not indigenous	Male
1016	36.8	83	97	18	129	83	33	No	Yes	No	No	No	No	Yes	No	No	No	Yes	Yes	Yes	No	No	Yes	No	No	No	No	No	No	No	No	Yes	No	No	No	Discharged	Swab not taken			No	No	No	5	4	Not indigenous	Male
1017	36.8	61	100	16	125	78	37	No	No	No	No	No	No	Yes	No	Yes	No	Yes	No	No	No	No	No	No	No	No	No	No	No	No	No	No	No	No	No		Swab taken	Not detected		No	No	No	3		Not indigenous	Female
1018	37	73	97	16	105	58	22	No	No	No	No	No	No	No	No	No	No	No	No	No	No	Yes	No	No	No	No	No	No	No	No	No	No	No	No	No		Swab not taken			No	No	No	0		Not indigenous	Male
1019	36.5	95	97	18	131	90	43	No	No	No	No	No	Yes	Yes	No	Yes	No	No	Yes	No	No	No	No	No	No	No	No	No	No	No	No	No	No	No	No		Swab taken	Not detected		No	Yes	No	4	6	Not indigenous	Male
1020	36.5	109	97	19	135	94	57	No	No	No	No	No	Yes	Yes	No	Yes	No	Yes	No	No	No	No	No	No	No	No	No	No	Yes	Yes	No	No	No	No	No	Discharged	Swab not taken			No	Yes	No	4	2	Not indigenous	Female
1021	36.3	65	99	20	166	117	34	No	Yes	No	No	No	No	Yes	No	No	No	Yes	No	No	No	No	No	No	No	No	No	No	No	No	No	No	No	No	No	Discharged	Swab taken	Not detected		No	No	No	2	1	Not indigenous	Male
1022	36.6	88	99	16	119	77	29	No	No	Yes	No	No	No	Yes	No	No	No	Yes	No	No	No	No	No	No	No	No	No	No	No	No	No	No	No	No	No		Swab taken	Not detected		Yes	No	No	2		Not indigenous	Female
1023	36.8	58	99	18	105	59	33	No	No	No	No	No	No	Yes	No	No	No	No	No	No	No	No	Yes	No	No	No	No	No	No	No	No	No	No	No	No		Swab taken	Not detected		No	No	No	2		Not indigenous	Female
1024	35.9	58	98	17	168	104	47	No	No	No	No	No	No	No	No	No	No	Yes	No	No	No	No	No	No	No	No	No	No	No	No	No	No	No	No	No	Discharged	Swab not taken			No	No	No	1	2	Not indigenous	Male
1025	36	70	98	17	108	65	27	No	No	No	No	No	No	No	No	No	No	No	No	No	No	Yes	No	No	No	No	No	No	No	No	No	No	No	No	No		Swab not taken			No	No	No	0		Not indigenous	Male
1026	36.8	75	98	22	115	72	41	No	No	No	No	No	No	Yes	No	Yes	No	Yes	No	Yes	No	No	No	No	No	No	No	No	No	No	No	No	No	No	No		Swab taken	Not detected		No	No	No	4		Not indigenous	Female
1027	36.8	100	98	17	142	94	33	No	No	No	No	No	No	Yes	Yes	Yes	No	Yes	No	Yes	No	No	Yes	No	No	No	No	No	No	No	No	No	No	Yes	No		Swab not taken			No	No	No	5		Not indigenous	Female
1028	37.9	80	100	19	126	79	31	No	No	No	No	No	Yes	Yes	Yes	Yes	No	Yes	No	Yes	No	No	No	No	No	No	No	No	No	No	No	No	Yes	Yes	No		Swab not taken			No	Yes	No	5		Not indigenous	Female
1029	37.1	107	98	25			5	No	No	No	No	Yes	Yes	No	No	Yes	No	No	Yes	No	No	No	No	No	No	No	No	No	No	No	No	No	No	No	No	Discharged	Swab not taken			No	Yes	No	4	3	Not indigenous	Male
1030	36.7	104	99	18	130	95	29	No	No	Yes	No	No	Yes	Yes	No	Yes	No	No	No	No	No	No	No	No	No	No	No	No	No	No	No	No	No	No	Yes	Discharged	Swab taken	Not detected		Yes	Yes	No	3	3	Not indigenous	Female
1031	36	101	99	18	145	75	28	No	Yes	No	No	No	Yes	Yes	Yes	Yes	Yes	Yes	No	No	No	No	No	No	No	No	No	No	No	No	No	No	No	No	No	Discharged	Swab taken	Not detected		No	Yes	Yes	5	3	Not indigenous	Female
1032	36.1	95	96	19	144	78	86	No	No	No	No	No	No	No	No	No	No	No	No	No	No	No	No	No	No	No	No	No	No	No	No	No	No	No	No		Swab not taken			No	No	No	0		Not indigenous	Female
1033	36.9	112	98	16	137	76	88	No	No	No	No	No	No	No	No	No	No	No	No	No	No	Yes	No	No	No	No	No	No	No	No	No	No	No	Yes	No		Swab not taken			No	No	No	0		Not indigenous	Female
1034	36.9	67	100	18	107	72	34	No	No	No	No	No	No	Yes	No	Yes	No	No	No	No	No	No	No	No	No	No	No	No	No	No	No	No	No	No	No		Swab not taken			No	No	No	2		Not indigenous	Female
1035	37	87	100	18	149	105	25	No	No	Yes	No	No	No	No	No	No	No	No	No	No	No	Yes	No	No	No	No	No	No	No	No	No	No	No	No	No	Discharged	Swab not taken			Yes	No	No	0		Not indigenous	Male
1036	36.7	83	99	12	152	81	33	No	No	No	No	No	No	No	Yes	No	No	No	No	No	No	No	No	No	No	No	No	No	No	No	No	No	No	No	No		Swab taken	Not detected		No	No	No	1		Not indigenous	Male
1037	37	88	98	18	132	84	32	No	No	No	Yes	No	No	No	Yes	Yes	No	No	No	Yes	No	No	No	No	No	No	No	No	No	No	No	No	No	No	No		Swab taken	Not detected	11	Yes	No	No	3	1	Not indigenous	Male
1038	36.9	86	100	20	121	80	28	No	No	Yes	No	No	Yes	Yes	Yes	Yes	No	Yes	No	Yes	No	No	No	No	No	No	No	No	No	No	No	No	No	Yes	No		Swab taken	Not detected		Yes	Yes	No	5		Not indigenous	Female
1039	37.3	76	99	18	139	104	40	No	Yes	No	No	Yes	Yes	Yes	Yes	Yes	No	Yes	No	No	No	No	No	No	No	No	No	No	No	No	No	No	No	Yes	No	Discharged	Swab taken	Not detected		No	Yes	No	5	8	Not indigenous	Female
1040	36.6	52	97	18	120	67	56	No	No	Yes	No	No	No	No	No	Yes	No	Yes	Yes	Yes	No	No	No	No	No	No	No	No	No	No	No	No	No	Yes	No		Swab taken	Not detected		Yes	No	No	4		Not indigenous	Female
1041	36.2	83	99	16	146	92	55	No	Yes	No	Yes	No	No	No	No	No	No	No	No	No	No	Yes	No	No	No	No	No	No	No	No	No	No	No	No	No	Discharged	Swab not taken			Yes	No	No	0		Not indigenous	Male
1042	36.2	87	98	16	141	84	30	No	No	No	No	No	Yes	Yes	No	Yes	No	Yes	Yes	No	No	No	No	No	No	No	No	No	No	No	No	No	Yes	No	No		Swab not taken			No	Yes	No	5		Not indigenous	Female
1043	36.8	90	100	18	107	73	47	No	No	No	No	No	No	Yes	Yes	Yes	No	Yes	No	Yes	No	No	No	No	No	No	No	No	No	No	No	No	No	No	No	Discharged	Swab taken	Not detected		No	No	No	5	7	Not indigenous	Female
1044	36.1	85	100	20	192	75	65	No	No	No	No	No	No	Yes	No	Yes	No	Yes	No	No	No	No	No	No	No	No	No	No	No	No	No	No	No	No	No		Swab taken	Not detected		No	No	No	3		Not indigenous	Male
1045	36.7	62	100	16			11	No	No	No	No	No	Yes	Yes	Yes	Yes	No	Yes	Yes	No	No	No	Yes	No	No	No	No	No	No	No	No	No	No	No	No	Discharged	Swab not taken			No	Yes	No	5		Not indigenous	Female
1046	36.4	66	99	19	129	75	35	No	No	No	No	No	Yes	No	No	Yes	No	Yes	Yes	Yes	No	No	Yes	No	No	No	No	No	No	No	No	No	No	No	No	Transferred to ED	Swab taken	Not detected		No	Yes	No	5	0	Not indigenous	Female
1047	36.1	82	97	16	150	89	41	No	No	No	No	No	Yes	Yes	No	No	No	No	No	No	No	No	No	No	No	No	Yes	No	Yes	No	No	No	No	No	No	Discharged	Swab taken	Not detected		No	Yes	No	2	2	Not indigenous	Male
1048	37.9	145	98	25			3	No	No	No	No	Yes	No	No	No	Yes	No	Yes	No	No	No	No	No	No	No	No	No	No	No	No	No	No	No	No	No	Transferred to ED	Swab not taken			No	Yes	No	3	7	Not indigenous	Male
1049	36.5	51	98	16	119	72	63	No	No	No	No	No	No	No	No	No	No	No	No	No	No	Yes	No	No	No	No	No	No	No	No	No	No	No	No	No		Swab not taken			No	No	No	0		Not indigenous	Female
1050	36.8	86	100	16	131	79	50	No	No	No	No	No	No	Yes	No	Yes	No	No	No	No	No	No	No	No	No	No	No	No	No	No	No	No	No	No	No		Swab not taken			No	No	No	2	5	Not indigenous	Female
1051	36.5	92	100	17	152	100	40	No	No	No	No	No	No	Yes	No	Yes	No	Yes	No	No	No	No	No	No	No	No	No	No	No	No	No	No	No	No	No		Swab not taken			No	No	No	3		Not indigenous	Female
1052	36.3	57	98	25	169	92	54	No	No	No	No	No	Yes	Yes	No	Yes	No	Yes	Yes	Yes	No	No	No	No	No	No	Yes	No	Yes	No	Yes	No	No	No	No	Discharged	Swab taken	Not detected		No	Yes	No	5	7	Not indigenous	Male
1053	37.1	98	97	12	115	72	5	No	No	No	No	No	No	Yes	No	Yes	No	Yes	No	No	No	No	No	No	No	No	No	No	No	No	No	No	No	No	No		Swab taken	Not detected		No	No	No	3		Not indigenous	Female
1054	36.2	75	95	20	130	80	60	No	Yes	No	No	No	No	No	Yes	Yes	No	Yes	No	Yes	No	No	No	No	No	No	No	Yes	Yes	No	No	No	No	No	No	Discharged	Swab taken	Not detected		No	No	No	4	6	Indigenous	Male
1055	36.8	84	98		160	55	69	No	No	No	Yes	No	No	Yes	No	Yes	No	Yes	Yes	No	No	No	No	No	No	No	No	No	Yes	Yes	No	No	No	Yes	No	Discharged	Swab taken	Not detected	6	Yes	No	No	4	4	Not indigenous	Female
1056	36.5	80	95	16	170	110	46	No	No	No	No	No	Yes	Yes	Yes	No	Yes	Yes	Yes	Yes	No	No	No	No	No	No	No	No	No	No	No	No	No	No	No		Swab taken	Not detected		No	Yes	Yes	5		Not indigenous	Male
1057	36.5	90	99	19	153	104	31	No	Yes	No	No	No	No	Yes	No	Yes	No	Yes	No	No	No	No	No	No	No	No	No	No	No	No	No	No	No	No	No	Discharged	Swab taken	Not detected		No	No	No	3	2	Not indigenous	Female
1058	36.6	122	99	19	150	108	44	No	Yes	No	No	Yes	No	No	Yes	Yes	No	Yes	No	No	No	No	Yes	No	Yes	No	No	No	No	No	No	No	No	No	No	Discharged	Swab taken	Not detected		No	Yes	No	5	2	Not indigenous	Female
1059	36.7	83	96	15	130	80	60	No	No	No	No	No	No	No	No	No	No	No	No	No	No	Yes	No	No	No	No	No	Yes	No	No	No	No	No	No	No		Swab not taken			No	No	No	0		Not indigenous	Female
1060	36.3	84	99	18	120	74	32	No	No	No	No	No	Yes	Yes	Yes	Yes	No	Yes	No	Yes	No	No	Yes	No	No	No	No	No	No	No	No	No	No	Yes	No		Swab taken	Not detected		No	Yes	No	5		Not indigenous	Female
1061	37.1	103	97	16	126	85	35	No	No	Yes	No	No	No	No	No	No	No	No	No	No	No	Yes	No	No	No	No	No	No	No	No	No	No	No	No	No	Discharged	Swab not taken			Yes	No	No	0		Not indigenous	Female
1062	36.2	66	100	16	136	82	49	No	No	No	No	No	No	No	No	Yes	No	No	No	No	No	No	No	No	No	No	No	No	No	No	No	No	No	Yes	No	Discharged	Swab not taken			No	No	No	1	3	Not indigenous	Male
1063	38.4	88	99	46	169	85	84	No	No	No	No	Yes	No	No	Yes	No	No	No	No	No	No	No	No	No	No	No	Yes	No	Yes	No	No	No	No	No	No		Swab not taken			No	Yes	No	2		Not indigenous	Male
1064	36.2	64	97	17	181	79	81	No	No	No	Yes	No	No	Yes	No	Yes	No	Yes	No	No	No	No	No	No	No	No	No	No	No	No	No	No	No	No	No	Discharged	Swab taken	Not detected	-7	Yes	No	No	3	10	Not indigenous	Female
1065	37	90	99	20	107	63	43	No	No	No	No	No	No	No	No	No	No	No	No	No	No	No	Yes	No	No	No	No	No	No	No	Yes	Yes	No	No	No	Discharged	Swab not taken			No	No	No	1	7	Not indigenous	Male
1066	36.5	89	99	24	158	88	42	No	No	No	No	No	No	No	No	Yes	Yes	Yes	No	Yes	Yes	No	No	No	No	No	No	No	No	No	No	No	No	No	No		Swab taken	Not detected		No	No	Yes	5		Not indigenous	Female
1067	35.7	73	99	16	125	72	43	No	No	Yes	No	Yes	No	Yes	No	Yes	No	No	No	Yes	No	No	Yes	No	No	No	No	No	No	No	No	No	No	No	No	Discharged	Swab taken	Not detected		Yes	Yes	No	5	1	Not indigenous	Female
1068	35.9	87	96		121	85	45	No	No	Yes	No	No	Yes	Yes	No	Yes	No	No	No	Yes	No	No	No	No	No	No	No	No	No	No	No	No	No	No	No	Discharged	Swab taken	Not detected		Yes	Yes	No	4	6	Not indigenous	Male
1069	36.8	76	100	17	121	68	39	No	Yes	No	No	No	No	No	No	Yes	No	Yes	No	Yes	No	No	No	No	No	No	No	No	No	No	No	No	No	No	No	Discharged	Swab taken	Not detected		No	No	No	3	7	Not indigenous	Male
1070	36.7	87	100	17	158	98	33	No	No	Yes	No	No	No	Yes	No	Yes	No	Yes	Yes	Yes	No	No	No	No	No	No	No	No	No	No	No	No	No	No	No		Swab taken	Not detected		Yes	No	No	5		Not indigenous	Female
1071	36.4	80	100	20	105	73	35	No	Yes	No	No	No	No	Yes	Yes	Yes	No	Yes	Yes	No	No	No	Yes	No	No	No	No	No	No	No	No	No	No	No	No	Discharged	Swab taken	Not detected		No	No	No	5	5	Not indigenous	Female
1072	37.1	81	99	18	123	79	24	No	No	No	Yes	No	No	Yes	Yes	Yes	No	Yes	No	Yes	No	No	No	No	No	No	No	No	No	No	No	No	No	No	No	Discharged	Swab not taken		32	Yes	No	No	5	0	Not indigenous	Male
1073	36.4	67	100	16	130	79	43	No	Yes	No	No	No	No	No	No	Yes	No	Yes	No	Yes	No	No	Yes	No	No	No	No	No	No	No	No	No	No	No	No	Discharged	Swab taken	Not detected		No	No	No	4	5	Not indigenous	Male
1074	36.4	76	100	17	128	76	15	No	No	No	Yes	Yes	No	No	No	No	No	No	Yes	No	No	No	No	No	Yes	No	No	No	No	No	No	No	No	No	No	Discharged	Swab taken	Not detected	5	Yes	Yes	No	3	3	Not indigenous	Male
1075	36.7	80	96	16	129	77	46	No	No	No	No	No	No	No	Yes	Yes	No	No	No	No	No	No	No	No	No	No	No	No	No	No	No	No	No	No	No		Swab taken	Not detected		No	No	No	2		Not indigenous	Male
1076	36.8	108	98	17	102	70	11	No	No	No	No	Yes	No	Yes	No	No	No	No	No	Yes	No	No	No	No	No	No	No	No	No	No	No	No	No	No	No		Swab not taken			No	Yes	No	3		Not indigenous	Female
1077	36.4	75	100	18	115	66	27	No	No	No	No	No	Yes	Yes	No	Yes	No	Yes	Yes	Yes	Yes	No	No	No	No	No	No	No	No	No	No	No	No	No	No		Swab not taken			No	Yes	Yes	5		Not indigenous	Female
1078	36.9	98	100	16	157	96	39	No	Yes	Yes	No	No	Yes	Yes	No	No	No	Yes	No	No	No	No	No	No	No	No	No	No	No	No	No	No	No	No	No	Discharged	Swab taken	Not detected		Yes	Yes	No	3	1	Not indigenous	Female
1079	36.7	86	100	16	154	102	33	No	Yes	No	No	Yes	No	Yes	No	Yes	No	No	Yes	Yes	No	No	No	No	No	No	No	No	No	No	No	No	No	No	No	Discharged	Swab taken	Not detected		No	Yes	No	5	1	Not indigenous	Female
1080	35.8	98	97		86	57	3	No	No	No	No	No	No	No	No	No	No	Yes	No	No	No	No	No	No	No	No	No	No	No	No	No	No	No	Yes	No	Discharged	Swab not taken			No	No	No	1		Not indigenous	Male
1081	37.4	97	99	16	141	87	35	No	No	No	Yes	No	No	Yes	No	Yes	No	No	No	No	No	No	No	No	No	No	No	No	No	No	No	No	No	No	No		Swab taken	Not detected	2	Yes	No	No	2	1	Not indigenous	Female
1082	37.5	74	99	16	128	88	30	No	Yes	No	Yes	No	No	Yes	No	Yes	No	No	No	Yes	No	No	No	No	No	No	No	No	No	No	No	No	No	No	No	Discharged	Swab taken	Not detected		Yes	No	No	3	1	Not indigenous	Female
1083	36.7	70	98	17	126	84	54	No	No	No	No	No	Yes	Yes	Yes	Yes	No	No	No	Yes	No	No	No	No	No	No	No	No	No	No	No	No	Yes	No	No	Discharged	Swab not taken			No	Yes	No	5	2	Not indigenous	Female
1084	36.1	65	97	18	122	84	58	No	No	No	No	No	No	Yes	Yes	No	No	No	No	Yes	No	No	No	No	No	No	No	No	No	No	No	No	No	Yes	No		Swab taken	Not detected		No	No	No	3		Not indigenous	Female
1085	36.3	60	100	15	118	74	40	No	Yes	Yes	No	No	Yes	Yes	No	No	No	Yes	No	Yes	No	No	Yes	No	No	No	No	No	No	No	Yes	Yes	No	No	No	Discharged	Swab taken	Not detected		Yes	Yes	No	5	3	Not indigenous	Female
1086	36.4	100	100	18	146	86	40	No	Yes	No	No	No	Yes	No	No	Yes	No	Yes	No	Yes	No	No	No	No	No	No	No	No	No	No	No	No	No	No	No	Discharged	Swab taken	Not detected		No	Yes	No	4	7	Not indigenous	Female
1087	36.9	105	99	17	140	93	24	Yes	Yes	No	Yes	No	No	Yes	Yes	Yes	No	Yes	No	No	No	No	Yes	No	No	No	No	No	No	No	No	No	No	No	No	Discharged	Swab taken	Not detected		Yes	No	No	5		Not indigenous	Female
1088	36.9	63	97	16	127	67	41	No	No	No	No	Yes	No	Yes	No	No	No	No	No	Yes	No	No	No	No	No	No	No	No	No	No	No	No	No	No	No		Swab taken	Not detected		No	Yes	No	3		Not indigenous	Female
1089	37.3	91	97	16	144	79	30	No	Yes	No	No	No	Yes	Yes	Yes	Yes	No	Yes	Yes	Yes	No	No	No	No	No	No	No	No	No	No	Yes	No	No	No	No	Discharged	Swab taken	Not detected		No	Yes	No	5	4	Not indigenous	Female
1090	36.1	90	96	18	147	97	58	No	No	No	No	No	Yes	Yes	No	Yes	No	No	No	No	No	No	No	No	No	No	No	No	No	No	No	No	No	No	No		Swab taken	Not detected		No	Yes	No	3		Not indigenous	Male
1091	37.2	98	99		98	69	33	No	Yes	No	No	No	No	Yes	Yes	Yes	No	No	No	No	No	No	No	No	No	No	No	No	No	No	No	No	No	No	No	Discharged	Swab taken	Not detected		No	No	No	3	4	Not indigenous	Female
1092	37.8	103	96	26	130	67	68	No	No	No	No	No	No	No	No	No	No	No	No	No	No	No	No	No	No	No	No	No	No	No	No	No	Yes	No	No		Swab taken	Not detected		No	No	No	0		Not indigenous	Male
1093	36.7	70	100	16	113	72	35	No	No	No	No	No	No	Yes	No	Yes	No	Yes	No	No	No	No	Yes	No	No	No	No	No	No	No	No	No	No	No	No		Swab not taken			No	No	No	4	2	Not indigenous	Female
1094	37	79	98	20	126	88	40	No	No	Yes	Yes	Yes	Yes	No	Yes	Yes	No	No	No	Yes	No	No	No	No	No	No	No	No	No	No	No	No	No	Yes	No	Discharged	Swab taken	Not detected	7	Yes	Yes	No	5	1	Not indigenous	Female
1095	36.4	81	96	17	160	100	36	No	No	No	No	No	Yes	No	Yes	Yes	No	No	No	Yes	No	No	Yes	No	No	No	No	No	No	No	No	No	No	No	No	Discharged	Swab not taken			No	Yes	No	5	2	Not indigenous	Male
1096	36.2	67	99	17	116	71	42	No	No	No	No	No	No	Yes	Yes	Yes	No	Yes	No	No	No	No	No	No	No	No	No	No	No	No	No	No	No	No	No		Swab taken	Not detected		No	No	No	4		Not indigenous	Male
1097	38	80	92	24	133	67	92	No	No	No	No	Yes	No	No	No	No	No	No	Yes	No	No	No	No	No	No	No	No	No	No	No	No	No	No	No	No		Swab taken	Not detected		No	Yes	No	2		Not indigenous	Female
1098	37	68	100	18	126	85	33	Yes	Yes	Yes	No	No	No	No	No	Yes	No	Yes	No	No	No	No	No	No	No	No	No	No	No	No	No	No	No	No	No	Discharged	Swab taken	Not detected		Yes	No	No	2	2	Not indigenous	Male
1099	37.5	125	100	17	141	83	31	No	No	No	No	No	Yes	No	Yes	Yes	Yes	No	No	Yes	No	No	No	No	No	No	No	No	No	No	No	No	No	No	No		Swab taken	Not detected		No	Yes	Yes	5		Not indigenous	Female
1100	36.3	106	97	16	142	91	42	No	No	No	No	No	Yes	Yes	No	No	No	No	No	Yes	No	No	No	No	No	No	No	No	No	No	No	No	No	No	No	Discharged	Swab not taken			No	Yes	No	3		Not indigenous	Male
1101	37	57	100	19	132	73	43	No	Yes	No	No	No	No	No	No	Yes	No	Yes	No	Yes	No	No	No	No	No	No	No	No	No	No	No	No	No	No	No	Discharged	Swab taken	Not detected		No	No	No	3	1	Not indigenous	Female
1102	36.6	80	99	18	125	70	17	No	No	No	No	No	No	No	No	No	No	No	No	No	No	Yes	No	No	No	No	No	No	No	No	No	No	No	No	No	Discharged	Swab taken	Not detected		No	No	No	0		Not indigenous	Female
1103	37.2	89	98	20	109	71	21	No	No	No	Yes	No	No	Yes	No	Yes	No	No	No	Yes	No	No	No	No	No	No	No	No	No	No	No	No	No	No	No	Discharged	Swab taken	Not detected		Yes	No	No	3	0	Not indigenous	Female
1104	37.1	106	97	18	115	75	43	No	No	No	No	No	Yes	Yes	Yes	Yes	No	No	No	Yes	No	No	No	No	No	No	No	No	No	No	Yes	No	No	No	No		Swab not taken			No	Yes	No	5		Not indigenous	Female
1105	36.9	119	100	22	135	89	37	No	No	No	No	No	Yes	Yes	Yes	Yes	No	No	No	Yes	No	No	No	No	No	No	No	No	No	No	Yes	No	No	No	No	Transferred to ED	Swab taken	Not detected		No	Yes	No	5	1	Not indigenous	Female
1106	36.7	74	95	18	116	76	50	No	No	No	No	No	No	No	No	No	No	No	No	No	No	Yes	No	No	No	No	No	No	No	No	No	No	No	No	No		Swab not taken			No	No	No	0		Not indigenous	Male
1107		65	97	18	135	78	41	No	No	Yes	No	No	No	Yes	No	Yes	No	No	No	Yes	No	No	No	No	No	No	No	No	No	No	No	No	No	No	No	Discharged	Swab taken	Not detected		Yes	No	No	3	6	Not indigenous	Female
1108	36.4	71	97	16	112	71	33	Yes	Yes	No	No	No	Yes	No	No	No	No	Yes	No	Yes	No	No	Yes	No	No	No	No	No	No	No	Yes	No	No	No	No	Discharged	Swab taken	Not detected		No	Yes	No	4	3	Not indigenous	Male
1109	36.4	81	99	20	151	88	38	No	No	Yes	No	No	No	No	No	Yes	No	No	No	No	No	No	Yes	No	No	No	No	No	No	No	Yes	No	No	No	No	Discharged	Swab taken	Not detected		Yes	No	No	2	-2	Not indigenous	Male
1110	36.4	106	91	34	130	85	84	No	No	No	No	Yes	No	No	No	Yes	No	No	No	No	No	No	No	No	No	No	No	Yes	No	No	No	No	No	No	No		Swab not taken			No	Yes	No	2		Not indigenous	Female
1111	36.2	82	100	16	120	78	32	No	Yes	No	No	No	No	Yes	Yes	Yes	No	No	No	No	No	No	No	No	No	No	No	No	No	No	No	No	No	No	Yes		Swab taken	Not detected		No	No	No	3	2	Not indigenous	Female
1112	36.8	76	97	17	137	77	63	No	No	No	Yes	No	No	No	No	No	No	No	No	No	No	Yes	No	No	No	No	No	No	No	No	No	No	No	No	No	Discharged	Swab not taken		-1	Yes	No	No	0	1	Not indigenous	Female
1113							43	No	No	No	No	No	Yes	No	No	Yes	No	No	No	Yes	No	No	No	No	No	No	No	No	No	No	No	No	No	No	No	Discharged	Swab not taken			No	Yes	No	3	1	Not indigenous	Female
1114							28	No	Yes	No	No	No	No	Yes	No	Yes	No	Yes	No	No	No	No	No	No	No	No	No	No	No	No	No	No	No	No	No	Discharged	Swab taken	Not detected		No	No	No	3	1	Not indigenous	Male
1115	36.6	75	97	16	161	61	22	No	No	No	No	No	No	No	No	No	No	No	No	No	No	Yes	No	No	No	No	No	No	No	No	No	No	No	No	No		Swab not taken			No	No	No	0		Not indigenous	Female
1116	37.1	121	98	17	130	102	35	No	Yes	No	No	No	No	Yes	No	Yes	No	Yes	No	Yes	No	No	No	No	No	Yes	No	No	No	No	No	No	No	No	No	Discharged	Swab taken	Not detected		No	No	No	5	5	Not indigenous	Female
1117	36.6	85	98	18	131	75	42	No	No	No	No	No	Yes	No	No	Yes	No	Yes	No	No	No	No	No	No	No	No	No	No	No	No	No	No	No	Yes	No		Swab taken	Not detected		No	Yes	No	3		Not indigenous	Female
1118	37.2	96	95	18	108	65	54	No	No	No	No	No	No	No	No	No	No	No	No	No	No	No	No	No	No	No	No	No	No	No	No	No	Yes	No	No		Swab taken	Not detected		No	No	No	0		Not indigenous	Female
1119	36.7	99	98	18	116	64	49	No	No	No	No	No	No	No	Yes	Yes	No	Yes	No	Yes	No	No	Yes	No	No	No	No	No	No	No	No	No	No	No	No		Swab taken	Not detected		No	No	No	5		Not indigenous	Female
1120							33	No	No	No	No	No	No	No	No	No	No	No	No	No	No	Yes	No	No	No	No	No	No	No	No	No	No	No	No	No		Swab not taken			No	No	No	0		Not indigenous	Male
1121	36.6	73	97	17	127	76	43	No	No	No	Yes	No	No	Yes	Yes	Yes	No	Yes	No	Yes	No	No	No	No	No	No	No	No	No	No	No	No	No	Yes	No	Discharged	Swab taken	Not detected		Yes	No	No	5		Not indigenous	Female
1122	36.4	98	97	16	124	65	35	No	No	No	No	No	No	Yes	No	Yes	No	No	Yes	Yes	No	No	Yes	No	No	No	No	No	No	No	Yes	No	No	Yes	No		Swab taken	Not detected		No	No	No	5		Not indigenous	Female
1123	36.4	72	100	16	155	90	19	No	No	No	Yes	No	No	Yes	No	Yes	No	Yes	No	No	No	No	No	No	No	No	No	No	No	No	No	No	No	No	No	Discharged	Swab taken	Not detected	-6	Yes	No	No	3	12	Indigenous	Male
1124	36.8	100	98	20	110	70	43	No	No	No	No	No	No	Yes	No	No	No	Yes	No	Yes	No	No	Yes	No	No	No	No	No	No	No	No	No	No	No	No		Swab taken	Not detected		No	No	No	4		Not indigenous	Female
1125	36.7	75	98	16	170	97	49	No	No	No	Yes	No	Yes	No	No	No	No	No	No	Yes	No	No	No	No	No	No	No	No	No	No	No	No	No	No	No	Discharged	Swab taken	Not detected	4	Yes	Yes	No	2	2	Not indigenous	Male
1126							4	No	No	No	Yes	No	No	No	No	Yes	No	No	No	No	No	No	No	No	No	No	No	No	No	No	No	No	No	No	No	Discharged	Swab not taken		-8	Yes	No	No	1	9	Not indigenous	Female
1127	36.2	100	98		141	107	27	No	Yes	No	No	No	Yes	Yes	Yes	Yes	No	No	No	No	No	No	No	No	No	No	No	No	No	No	No	No	No	No	No	Discharged	Swab not taken			No	Yes	No	4	2	Not indigenous	Female
1128	36.4	86	100	18	143	85	33	No	No	No	No	No	Yes	No	Yes	Yes	No	Yes	No	Yes	No	No	Yes	No	No	No	No	No	No	No	No	No	No	No	No		Swab not taken			No	Yes	No	5		Not indigenous	Female
1129	36.2	72	100	18	138	103	23	No	No	No	Yes	No	No	Yes	No	No	No	Yes	No	Yes	No	No	No	No	No	No	No	No	No	No	No	No	No	No	No	Discharged	Swab taken	Not detected		Yes	No	No	3		Not indigenous	Female
1130	36.7	74	100	18	161	102	34	No	No	No	No	No	Yes	Yes	Yes	Yes	No	Yes	No	Yes	No	No	No	No	No	No	No	No	No	No	No	No	No	No	No		Swab not taken			No	Yes	No	5		Not indigenous	Male
1131	37.9	90	100	18	145	88	35	No	No	Yes	No	No	Yes	Yes	No	Yes	No	No	Yes	Yes	No	No	No	No	No	No	No	No	No	No	No	No	No	No	No	Discharged	Swab taken	Detected		Yes	Yes	No	5	7	Not indigenous	Female
1132	36.8	81	98	18	127	77	26	No	No	No	No	No	Yes	Yes	No	Yes	No	Yes	No	Yes	No	No	No	No	No	No	No	No	No	No	No	No	No	No	No		Swab taken	Not detected		No	Yes	No	5		Not indigenous	Male
1133	37.4	70	96	18	150	90	53	No	Yes	Yes	No	No	Yes	Yes	No	No	No	Yes	No	Yes	No	No	No	No	No	No	No	No	No	No	Yes	No	No	No	No	Discharged	Swab taken	Not detected		Yes	Yes	No	4	1	Not indigenous	Female
1134	36.5	120	97	19	138	85	24	No	No	No	No	No	Yes	Yes	Yes	Yes	No	Yes	No	Yes	No	No	No	No	No	No	No	No	No	No	No	No	No	No	No		Swab taken	Not detected		No	Yes	No	5		Not indigenous	Female
1135	37.1	98	98	20			12	No	No	Yes	No	No	No	Yes	No	Yes	No	Yes	No	No	No	No	No	No	No	No	No	No	No	No	No	No	No	No	No	Discharged	Swab taken	Not detected		Yes	No	No	3	4	Not indigenous	Male
1136	37.4	76	98	18	155	89	24	No	Yes	No	No	Yes	No	No	Yes	Yes	No	Yes	No	No	No	No	No	No	No	No	No	No	No	No	No	No	No	No	No	Discharged	Swab taken	Not detected		No	Yes	No	4	2	Not indigenous	Female
1137	36.4	83	100	18	132	83	39	No	No	No	No	No	Yes	Yes	No	No	No	No	No	Yes	No	No	Yes	No	No	No	No	No	No	No	No	No	No	No	No		Swab taken	Not detected		No	Yes	No	4		Not indigenous	Female
1138	36.6	75	97	18	117	74	83	No	No	No	No	No	No	No	No	Yes	No	Yes	No	Yes	No	No	No	No	No	No	No	No	No	No	No	No	No	No	No		Swab taken	Not detected		No	No	No	3		Not indigenous	Male
1139	36	87	100	18	133	82	34	No	Yes	Yes	No	No	Yes	Yes	No	No	No	Yes	No	Yes	Yes	No	No	No	No	No	No	No	No	No	No	No	No	No	No	Discharged	Swab taken	Not detected		Yes	Yes	Yes	5	1	Not indigenous	Female
1140	36.8	101	97	17	144	91	26	No	No	No	Yes	No	No	Yes	Yes	Yes	No	Yes	No	No	No	No	No	No	No	No	No	No	No	No	No	No	No	No	No	Discharged	Swab taken	Not detected	1	Yes	No	No	4	7	Not indigenous	Male
1141	36.9	105	96	18	127	86	43	No	No	No	No	No	No	Yes	Yes	Yes	No	No	No	Yes	No	No	No	No	No	No	No	No	No	No	No	No	No	No	No		Swab taken	Not detected		No	No	No	4		Not indigenous	Female
1142	36.4	78	97		147	88	65	No	No	No	Yes	No	No	No	No	Yes	No	No	No	Yes	No	No	No	No	No	No	No	No	Yes	No	No	No	No	No	No	Discharged	Swab taken	Detected	0	Yes	No	No	2	6	Not indigenous	Male
1143	36.7	79	97	18	122	86	29	No	Yes	No	No	No	No	Yes	No	Yes	No	Yes	No	Yes	No	No	No	No	No	No	No	No	No	No	No	No	No	No	No	Discharged	Swab taken	Not detected		No	No	No	4	3	Not indigenous	Female
1144	36.7	64	99	18	108	75	31	No	Yes	No	Yes	No	No	No	Yes	Yes	No	Yes	Yes	Yes	No	No	No	No	No	No	No	No	No	No	No	No	No	No	No		Swab taken	Not detected	-2	Yes	No	No	5	9	Not indigenous	Female
1145	36.8	77	98	16	141	78	31	No	No	Yes	No	No	No	Yes	Yes	Yes	No	Yes	No	Yes	No	No	No	Yes	No	No	No	No	No	No	No	No	No	No	No	Discharged	Swab taken	Not detected		Yes	No	No	5	17	Not indigenous	Male
1146	37	85	99	19	139	96	38	No	Yes	No	No	No	No	Yes	No	No	No	Yes	No	No	No	No	No	No	No	No	No	No	No	No	No	No	No	No	No	Discharged	Swab taken	Not detected		No	No	No	2	1	Not indigenous	Female
1147	35.5	89	96	18	118	92	29	No	Yes	No	No	No	No	Yes	No	Yes	No	Yes	No	Yes	No	No	No	No	No	No	No	No	No	No	No	No	No	No	No	Discharged	Swab taken	Not detected		No	No	No	4	2	Not indigenous	Female
1148	37.1	90	100		137	95	41	No	No	No	Yes	No	No	No	Yes	Yes	No	No	No	Yes	No	No	No	No	No	Yes	No	No	No	No	No	No	No	No	No		Swab taken			Yes	No	No	4	12	Not indigenous	Female
1149	36.8	117	98	17	163	93	25	No	Yes	No	No	No	No	Yes	Yes	No	No	Yes	No	No	No	No	No	No	No	No	No	No	No	No	No	No	No	Yes	No	Discharged	Swab taken	Not detected		No	No	No	3	1	Not indigenous	Female
1150	36.2	71	97	17	121	81	39	No	No	No	No	No	Yes	Yes	No	Yes	No	Yes	No	No	No	No	Yes	No	No	No	No	No	No	No	Yes	No	No	No	No	Discharged	Swab taken	Not detected		No	Yes	No	5	6	Not indigenous	Female
1151	36.9	83	98	19	120	83	25	No	Yes	Yes	No	No	Yes	Yes	No	Yes	No	Yes	No	Yes	No	No	No	No	No	No	No	No	No	No	No	No	No	No	No	Discharged	Swab taken	Not detected		Yes	Yes	No	5	1	Not indigenous	Female
1152	35.9	94	98	18	161	85	47	No	Yes	No	No	Yes	No	Yes	Yes	Yes	No	Yes	No	Yes	No	No	Yes	No	No	No	No	No	No	No	No	No	No	No	No	Discharged	Swab taken	Not detected		No	Yes	No	5	13	Not indigenous	Female
1153	36.4	110	98		131	64	27	No	No	No	Yes	No	No	No	No	No	No	No	No	No	No	Yes	No	No	No	No	No	No	No	No	Yes	No	No	No	No	Discharged	Swab not taken			Yes	No	No	0		Not indigenous	Male
1154		126	99	16	123	88	28	No	Yes	No	No	No	No	Yes	Yes	No	No	Yes	No	Yes	No	No	Yes	No	No	No	No	Yes	No	No	No	No	No	No	No	Discharged	Swab taken	Not detected		No	No	No	5	1	Not indigenous	Female
1155	36.8	78	99	20	139	85	28	Yes	Yes	No	No	No	No	Yes	Yes	No	No	No	No	Yes	No	No	No	No	No	No	No	No	No	No	No	No	No	No	No	Discharged	Swab taken	Not detected		No	No	No	3	7	Not indigenous	Female
1156	36.7	98	100	18	133	80	23	No	No	No	No	No	Yes	Yes	No	No	No	Yes	No	Yes	No	No	No	No	No	No	No	No	No	No	No	No	No	No	No		Swab taken	Not detected		No	Yes	No	4		Not indigenous	Female
1157	36.5	82	97	18	110	67	23	No	Yes	No	No	No	No	No	Yes	Yes	No	Yes	No	No	No	No	No	No	No	No	No	No	No	No	No	No	No	No	No	Discharged	Swab taken	Not detected		No	No	No	3		Not indigenous	Female
1158	36.2	70	100	18	125	86	31	No	Yes	No	No	No	No	Yes	No	No	No	Yes	No	Yes	No	No	No	No	No	No	No	No	No	No	No	No	No	No	No	Discharged	Swab taken	Not detected		No	No	No	3	1	Not indigenous	Female
1159	36.2	102	99	17	149	98	31	Yes	Yes	No	Yes	No	Yes	Yes	No	No	No	No	No	No	No	No	No	No	No	No	No	No	No	No	No	No	No	No	No	Discharged	Swab taken	Not detected		Yes	Yes	No	2	14	Indigenous	Male
1160	37.1	125	100	17	125	89	33	No	Yes	No	No	No	Yes	Yes	Yes	Yes	No	Yes	No	Yes	No	No	No	No	No	No	No	No	No	No	No	No	No	Yes	No	Discharged	Swab taken	Not detected		No	Yes	No	5	2	Not indigenous	Female
1161	36.8	65	100	18	121	73	30	No	No	No	No	No	No	Yes	No	Yes	No	No	Yes	Yes	No	No	Yes	No	No	No	Yes	No	No	No	Yes	No	No	No	No		Swab not taken			No	No	No	5		Not indigenous	Female
1162	37	81	100	18	137	85	18	No	No	No	No	No	No	No	No	No	No	No	No	Yes	No	No	Yes	No	No	No	No	No	No	No	No	No	No	No	No	Discharged	Swab not taken			No	No	No	2	3	Not indigenous	Female
1163	36.4	83	98	19	120	83	33	No	Yes	No	No	No	No	Yes	No	No	No	Yes	No	No	No	No	No	No	No	No	No	No	No	No	No	No	No	No	No	Discharged	Swab taken	Not detected		No	No	No	2	2	Not indigenous	Female
1164	35.5	75	99	18	146	105	40	No	No	No	Yes	No	No	No	No	Yes	No	No	No	No	No	No	No	No	No	No	No	No	No	No	No	No	No	No	No	Discharged	Swab taken	Not detected	3	Yes	No	No	1	1	Not indigenous	Female
1165	36.8	67	100	16	149	87	69	No	No	No	Yes	No	No	Yes	No	No	No	Yes	No	No	No	No	No	No	No	No	No	No	No	No	No	No	No	No	No	Discharged	Swab taken	Not detected	11	Yes	No	No	2	7	Not indigenous	Male
1166							69	No	No	No	No	No	No	No	No	No	No	No	No	No	No	Yes	No	No	No	No	No	No	No	No	No	No	No	No	No		Swab not taken			No	No	No	0		Not indigenous	Female
1167	35.6	88	98	16	129	89	31	No	Yes	No	No	No	No	Yes	No	No	No	Yes	No	No	No	No	No	No	No	No	No	No	No	No	No	No	No	No	No	Discharged	Swab taken	Not detected		No	No	No	2	1	Not indigenous	Male
1168	37.2	84	100	18	150	89	29	No	No	No	No	No	No	No	No	Yes	No	Yes	No	No	No	No	No	No	No	Yes	No	No	No	No	No	No	Yes	No	No		Swab not taken			No	No	No	3		Not indigenous	Male
1169	37.2	90	97	18	144	85	50	No	Yes	No	No	No	Yes	Yes	Yes	Yes	No	Yes	No	Yes	No	No	No	No	No	No	No	No	No	No	No	No	No	No	No	Discharged	Swab not taken			No	Yes	No	5	1	Not indigenous	Female
1170	36.7	79	100	16	132	88	34	No	No	No	No	No	Yes	Yes	No	No	No	Yes	Yes	No	No	No	No	No	No	No	No	No	No	No	No	No	No	No	No		Swab taken	Not detected		No	Yes	No	4		Not indigenous	Female
1171	37	106	97	16	135	83	33	No	No	No	No	No	Yes	No	No	No	No	Yes	Yes	Yes	No	No	No	No	No	No	No	No	No	No	Yes	No	Yes	Yes	No		Swab taken	Not detected		No	Yes	No	4		Not indigenous	Male
1172	36.9	120	99	18	135	80	23	No	No	No	Yes	No	Yes	Yes	Yes	Yes	No	Yes	Yes	No	No	No	Yes	No	No	Yes	No	No	No	No	No	No	No	No	No	Discharged	Swab taken	Not detected	-6	Yes	Yes	No	5	7	Not indigenous	Female
1173	35.1	72	99	16	140	86	28	No	No	No	No	No	Yes	Yes	No	Yes	No	Yes	No	Yes	No	No	No	No	No	No	No	No	No	No	No	No	No	No	No	Discharged	Swab not taken			No	Yes	No	5	5	Not indigenous	Male
1174	36.6	72	98	18	122	78	49	No	No	No	No	No	No	Yes	Yes	Yes	No	Yes	No	Yes	No	No	No	No	No	No	No	No	No	No	No	No	No	No	No	Discharged	Swab not taken			No	No	No	5		Not indigenous	Female
1175	36.2	70	99	18			17	No	No	Yes	No	No	No	No	No	Yes	No	Yes	No	No	No	No	No	No	No	No	No	No	No	No	No	No	No	No	No	Discharged	Swab taken	Not detected		Yes	No	No	2	3	Not indigenous	Female
1176	36.9	96	96	16	150	97	20	No	No	No	No	No	Yes	Yes	No	Yes	No	No	No	No	No	No	No	No	No	No	No	No	No	No	No	No	No	No	No		Swab taken	Not detected		No	Yes	No	3		Not indigenous	Female
1177	37.2	70	96	19	132	80	61	No	No	Yes	No	Yes	No	Yes	No	Yes	No	No	Yes	No	No	No	Yes	No	No	No	No	No	No	No	No	No	No	No	No	Discharged	Swab taken	Detected		Yes	Yes	No	5	11	Not indigenous	Male
1178	36.6	88	98		121	86	60	No	Yes	No	No	No	No	Yes	No	No	No	Yes	No	Yes	No	No	No	No	No	No	No	No	No	No	No	No	No	No	No	Discharged	Swab taken	Not detected		No	No	No	3	2	Not indigenous	Female
1179	36.7	126	100	18	165	84	29	No	Yes	No	No	No	No	Yes	No	No	No	Yes	No	No	No	No	No	No	No	No	No	No	No	No	No	No	No	No	No	Discharged	Swab taken	Not detected		No	No	No	2	1	Not indigenous	Female
1180	37.5	90	95	18	151	95	63	No	No	Yes	No	No	No	No	No	Yes	No	Yes	No	Yes	No	No	No	No	No	No	No	No	No	No	No	No	No	No	No	Discharged	Swab taken	Detected		Yes	No	No	3	2	Not indigenous	Male
1181	36.6	73	100	17	148	92	38	No	No	No	No	No	No	Yes	Yes	Yes	No	Yes	No	No	No	No	No	No	No	No	No	No	No	No	No	No	Yes	No	No		Swab taken	Not detected		No	No	No	4		Not indigenous	Female
1182	35.4	62		20	126	82	47	Yes	Yes	No	Yes	No	No	No	No	Yes	No	No	No	No	No	No	No	No	No	No	No	No	No	No	No	No	No	No	No	Discharged	Swab taken	Not detected	12	Yes	No	No	1	1	Not indigenous	Male
1183	36.2	78	98	17	132	83	36	No	No	No	No	No	Yes	Yes	No	No	No	No	No	No	No	No	No	No	No	No	No	No	No	No	No	No	No	No	No		Swab not taken			No	Yes	No	2	24	Not indigenous	Female
1184	36.7	58	99	17	150	81	33	No	Yes	No	No	No	No	Yes	No	Yes	No	No	No	No	No	No	No	No	No	No	No	No	No	No	No	No	No	No	No	Discharged	Swab taken	Not detected		No	No	No	2	2	Not indigenous	Male
1185	36.7	84	99	18	99	64	35	No	No	No	No	No	No	Yes	Yes	Yes	No	Yes	No	No	No	No	No	No	No	No	No	No	No	No	No	No	No	No	Yes		Swab taken	Not detected		No	No	No	4		Not indigenous	Female
1186	36.7	98	99	18	136	87	32	No	No	No	No	No	Yes	Yes	Yes	No	No	Yes	Yes	No	No	No	No	No	No	No	No	No	No	No	No	No	No	No	No		Swab taken	Not detected		No	Yes	No	5		Not indigenous	Male
1187	39.3	126	97	24	134	80	37	No	No	No	No	Yes	Yes	No	Yes	Yes	No	Yes	Yes	Yes	No	No	Yes	No	No	No	No	No	No	No	No	No	No	No	No		Swab taken	Not detected		No	Yes	No	5		Not indigenous	Male
1188							72	No	No	No	No	No	No	No	No	No	No	No	No	No	No	Yes	No	No	No	No	No	No	No	No	No	No	No	No	No		Swab not taken			No	No	No	0		Not indigenous	Male
1189	36.4	76	98	17	113	68	40	No	No	No	No	No	No	No	No	No	No	No	No	No	No	Yes	No	No	No	No	No	No	No	No	No	No	No	No	No		Swab not taken			No	No	No	0		Not indigenous	Female
1190	36.6	69	97	18	135	74	76	No	No	No	No	No	No	Yes	No	Yes	No	No	Yes	No	No	No	No	No	No	No	No	No	No	No	No	No	No	Yes	No		Swab taken	Not detected		No	No	No	3		Not indigenous	Male
1191	36	97	98	19	146	89	35	No	Yes	No	No	Yes	Yes	No	Yes	Yes	No	No	Yes	No	No	No	No	No	No	No	No	No	No	No	No	No	No	Yes	No		Swab taken	Not detected		No	Yes	No	5	15	Not indigenous	Female
1192	36.7	69	100	16	131	75	30	No	No	Yes	No	Yes	Yes	Yes	No	Yes	No	Yes	Yes	Yes	No	No	No	No	No	No	No	No	No	No	No	No	No	No	No	Discharged	Swab taken	Not detected		Yes	Yes	No	5	5	Not indigenous	Female
1193	36.2	88	99	18	134	76	31	No	Yes	Yes	No	No	Yes	Yes	No	No	No	Yes	No	No	No	No	No	No	No	No	No	No	No	No	Yes	No	No	No	No	Discharged	Swab taken	Not detected		Yes	Yes	No	3	4	Not indigenous	Male
1194	36.7	86	98	17	145	78	56	No	No	Yes	No	No	No	Yes	No	Yes	No	Yes	No	No	No	No	No	No	No	No	Yes	No	No	No	No	No	No	No	No	Discharged	Swab taken	Not detected		Yes	No	No	3	3	Not indigenous	Female
1195	36.9	110	94	18	126	74	35	No	No	No	Yes	No	Yes	No	Yes	No	No	Yes	No	No	No	No	Yes	No	No	No	No	No	No	No	Yes	No	No	Yes	No	Discharged	Swab taken	Not detected		Yes	Yes	No	4		Not indigenous	Male
1196	36.7	76	98	16	124	77	25	No	No	No	No	No	No	Yes	No	Yes	No	Yes	No	No	No	No	No	No	No	No	No	No	No	No	No	No	No	No	No		Swab taken	Not detected		No	No	No	3		Not indigenous	Female
1197	36.4	85	98	16	116	77	48	No	No	No	No	No	No	Yes	No	No	No	No	Yes	Yes	No	No	No	No	No	No	No	No	No	No	No	No	No	No	No		Swab taken	Not detected		No	No	No	3		Not indigenous	Female
1198	38.5	140	98	20			6	No	No	No	Yes	Yes	No	Yes	No	Yes	No	No	No	Yes	No	No	No	No	No	No	No	No	No	No	No	No	No	Yes	No	Discharged	Swab taken	Not detected	5	Yes	Yes	No	4	0	Not indigenous	Male
1199	36	88	100				3	No	No	No	No	No	No	Yes	No	Yes	No	Yes	Yes	No	No	No	No	No	Yes	No	No	No	No	No	No	No	No	No	No	Discharged	Swab taken	Not detected		No	No	No	5	2	Not indigenous	Female
1200	37.3	131	100	19	141	84	21	No	No	Yes	No	No	No	No	No	Yes	No	Yes	Yes	No	No	No	Yes	No	No	No	No	No	No	No	No	No	No	No	No	Discharged	Swab taken	Not detected		Yes	No	No	4	6	Not indigenous	Female
1201	36.8	91	99	18	99	70	33	No	No	No	Yes	No	No	Yes	Yes	No	No	Yes	No	Yes	No	No	No	No	No	No	No	No	No	No	No	No	No	No	No	Discharged	Swab taken	Not detected	0	Yes	No	No	4	17	Not indigenous	Female
1202	36.6	98	98	18	133	83	25	No	No	No	No	No	Yes	Yes	Yes	No	No	Yes	No	Yes	No	No	No	No	No	No	No	No	No	No	No	No	No	Yes	No	Discharged	Swab not taken			No	Yes	No	5	7	Not indigenous	Female
1203	35.8	69	98	16	154	104	38	No	No	No	Yes	No	No	Yes	No	Yes	No	Yes	No	Yes	No	No	No	No	No	No	No	No	No	No	No	No	No	No	No	Discharged	Swab taken	Not detected	0	Yes	No	No	4	4	Not indigenous	Male
1204	36.6	85	95	16	126	75	26	No	No	No	No	No	Yes	No	Yes	Yes	No	No	No	Yes	Yes	No	No	No	No	No	No	No	No	No	No	No	No	No	No		Swab taken	Not detected		No	Yes	Yes	5		Not indigenous	Male
1205	36.2	88	98	18	129	92	23	No	No	No	Yes	No	Yes	Yes	Yes	Yes	No	Yes	No	Yes	No	No	No	No	No	No	No	No	No	No	No	No	No	Yes	Yes	Discharged	Swab taken	Not detected		Yes	Yes	No	5		Not indigenous	Female
1206	36.6	67	100	17	131	84	33	Yes	Yes	No	Yes	No	No	Yes	No	Yes	No	No	No	No	No	No	No	No	No	No	No	No	No	No	No	No	No	No	No	Discharged	Swab taken	Not detected	2	Yes	No	No	2	2	Not indigenous	Female
1207	37.1	60	99	18	127	70	37	No	Yes	No	No	Yes	No	No	No	Yes	No	Yes	No	No	No	No	No	No	No	No	No	No	No	No	No	No	No	No	No	Discharged	Swab taken	Not detected		No	Yes	No	3	0	Not indigenous	Female
1208	35.8	80	98	18	128	82	29	No	No	No	Yes	No	No	No	No	No	No	No	No	No	No	Yes	No	No	No	No	No	No	No	No	No	No	No	No	No	Discharged	Swab not taken			Yes	No	No	0		Not indigenous	Male
1209	35.8	87	98	18	133	83	42	No	No	No	No	No	No	Yes	No	Yes	Yes	Yes	No	Yes	No	No	No	No	No	No	No	No	No	No	No	No	No	Yes	No		Swab not taken			No	No	Yes	5		Not indigenous	Male
1210	36.5	94	99	16	109	73	29	No	No	No	No	No	Yes	Yes	Yes	No	No	Yes	No	Yes	No	No	No	No	No	No	No	No	No	No	No	No	No	No	No		Swab not taken			No	Yes	No	5		Not indigenous	Female
1211	36.7	69	99	18	135	72	29	No	No	No	No	No	Yes	Yes	No	No	No	No	No	Yes	No	No	No	No	No	No	No	No	No	No	No	No	No	No	No		Swab taken	Not detected		No	Yes	No	3		Not indigenous	Male
1212	36.4	74	98	16	106	60	27	No	No	No	No	No	Yes	Yes	No	No	No	Yes	No	Yes	No	No	No	No	No	No	No	No	No	No	No	No	No	No	No		Swab not taken			No	Yes	No	4		Not indigenous	Female
1213	35.5	63	98	16	160	98	30	No	Yes	No	No	No	No	Yes	No	No	No	No	No	No	No	No	No	No	No	No	No	No	No	No	No	No	No	No	No	Discharged	Swab taken	Not detected		No	No	No	1	1	Not indigenous	Male
1214	36.7	106	99	24			3	No	Yes	Yes	No	No	No	No	No	Yes	No	Yes	No	No	No	No	No	No	No	No	No	No	No	No	No	No	No	No	No	Discharged	Swab taken	Not detected		Yes	No	No	2	5	Not indigenous	Male
1215	36.9	95	94	17	111	75	56	No	Yes	No	No	No	No	Yes	No	Yes	No	No	No	Yes	No	No	Yes	No	No	No	No	No	No	No	No	No	No	No	No	Discharged	Swab taken	Not detected		No	No	No	4	5	Not indigenous	Female
1216	36.7	60	96	17	138	79	58	No	No	Yes	No	No	No	Yes	No	No	No	Yes	No	No	No	No	Yes	No	No	No	No	No	No	No	No	No	No	No	No	Discharged	Swab taken	Not detected		Yes	No	No	3	7	Not indigenous	Male
1217	37.1	104	99	16	142	93	44	No	No	No	No	Yes	No	Yes	No	Yes	No	No	No	Yes	No	No	Yes	No	No	No	No	No	Yes	No	No	No	No	No	No		Swab not taken			No	Yes	No	5		Not indigenous	Male
1218							59	No	No	No	No	No	No	No	No	No	No	No	No	No	No	Yes	No	No	No	No	No	No	No	No	No	No	No	No	No		Swab not taken			No	No	No	0		Not indigenous	Male
1219	36.2	76	95	18	110	60	71	No	No	No	No	No	No	No	Yes	No	No	Yes	No	No	No	No	No	No	No	No	No	No	No	No	No	No	No	Yes	No		Swab taken	Not detected		No	No	No	2		Not indigenous	Female
1220	36.8	102	98	18	153	106	36	No	No	No	No	No	No	Yes	Yes	Yes	No	No	Yes	Yes	No	No	No	No	No	No	No	No	No	No	No	No	No	No	No	Discharged	Swab not taken			No	No	No	5	3	Not indigenous	Female
1221	35.8	82	91	14	104	55	51	No	No	No	No	No	No	No	No	No	No	No	No	No	No	Yes	No	No	No	No	No	Yes	No	No	No	No	No	No	No		Swab not taken			No	No	No	0		Not indigenous	Male
1222	36.9						2	No	No	No	Yes	No	No	Yes	No	Yes	No	Yes	No	No	No	No	No	No	Yes	No	No	No	No	No	No	No	No	No	No	Discharged	Swab taken	Not detected	2	Yes	No	No	4	4	Not indigenous	Male
1223	36.6	89	95	17	151	97	54	Yes	No	No	Yes	Yes	No	Yes	Yes	Yes	No	Yes	No	No	No	No	No	No	No	No	No	No	No	No	Yes	No	No	No	No	Discharged	Swab taken	Not detected	-23	Yes	Yes	No	5	23	Not indigenous	Female
1224	36.9	90	96	17	122	85	41	No	No	No	No	No	No	No	Yes	Yes	No	Yes	Yes	No	No	No	No	No	No	No	No	No	No	No	No	No	No	Yes	No	Discharged	Swab taken	Not detected		No	No	No	4	9	Not indigenous	Male
1225	36.3	83	97	18	130	71	39	No	No	No	No	No	No	Yes	Yes	Yes	No	No	No	Yes	No	No	No	No	No	No	No	No	No	No	No	No	No	Yes	No	Discharged	Swab not taken			No	No	No	4	14	Not indigenous	Male
1226	35.5	60	100	16	147	80	49	No	No	No	No	No	Yes	Yes	Yes	Yes	No	Yes	No	Yes	No	No	No	No	No	No	No	No	No	No	No	No	No	No	No	Discharged	Swab taken	Not detected		No	Yes	No	5	17	Not indigenous	Male
1227	36.8	88	98	18	133	84	60	No	No	No	Yes	No	No	Yes	Yes	No	No	Yes	No	No	No	No	No	No	No	No	No	No	No	No	No	No	No	No	No	Discharged	Swab taken	Not detected	9	Yes	No	No	3	2	Not indigenous	Male
1228	36.4	80	100	18	137	85	45	No	Yes	No	No	No	No	Yes	No	Yes	No	No	No	Yes	No	No	No	No	No	Yes	No	No	No	No	No	No	No	No	No	Discharged	Swab taken	Not detected		No	No	No	4	1	Not indigenous	Female
1229	37.2	84	100	17	166	88	74	No	No	No	No	No	No	No	No	Yes	No	No	No	No	No	No	No	No	No	No	No	No	No	No	No	No	Yes	No	No	Discharged	Swab taken	Not detected		No	No	No	1	3	Not indigenous	Male
1230	37.3	95	98	18	144	92	30	No	Yes	No	No	No	No	Yes	No	No	No	No	No	No	No	No	No	No	No	No	No	No	No	No	No	No	No	No	No	Discharged	Swab taken			No	No	No	1	0	Not indigenous	Female
1231	37.5	86	98	15	131	74	16	No	No	Yes	No	No	Yes	Yes	Yes	Yes	No	No	No	Yes	No	No	No	No	No	No	No	No	No	No	No	No	No	No	No	Discharged	Swab taken	Not detected		Yes	Yes	No	5	3	Not indigenous	Male
1232	36.4	79	98	18	130	82	47	No	No	No	No	No	Yes	Yes	Yes	Yes	No	Yes	No	Yes	No	No	No	No	No	No	No	No	No	No	No	No	No	No	No		Swab not taken			No	Yes	No	5		Not indigenous	Female
1233	36.7	110	99	19	163	75	15	No	No	No	No	No	Yes	Yes	Yes	No	No	Yes	Yes	No	No	No	No	No	Yes	No	Yes	No	No	No	Yes	No	No	No	No	Discharged	Swab not taken			No	Yes	No	5	6	Not indigenous	Female
1234	37.3	100	99	20	160	105	42	No	No	No	Yes	No	No	No	Yes	Yes	No	Yes	No	No	No	No	No	No	No	No	No	No	No	No	Yes	No	No	No	No	Discharged	Swab taken	Not detected	3	Yes	No	No	3	1	Not indigenous	Female
1235	36.4	85	97	18	121	68	29	No	No	No	No	No	No	No	No	No	No	No	No	No	No	Yes	No	No	No	No	No	No	No	No	No	No	No	No	No		Swab not taken			No	No	No	0		Not indigenous	Male
1236	37.1	68	95	19	148	94	31	No	No	No	No	Yes	No	Yes	No	Yes	No	Yes	Yes	No	No	No	No	No	No	No	No	No	No	No	No	No	No	Yes	No	Discharged	Swab not taken			No	Yes	No	5	3	Not indigenous	Male
1237	36.2	110	96	17	166	105	57	No	No	No	No	No	Yes	Yes	No	No	No	No	No	Yes	No	No	Yes	No	No	No	No	No	No	No	No	No	No	No	No	Discharged	Swab taken	Not detected		No	Yes	No	4	0	Not indigenous	Male
1238	37	101	100	18	166	100	56	No	Yes	No	Yes	No	No	Yes	No	Yes	No	Yes	No	No	No	No	Yes	No	No	No	No	No	Yes	Yes	No	No	No	No	No	Discharged	Swab taken	Not detected	0	Yes	No	No	4	3	Not indigenous	Male
1239	36.6	88	99	20	135	82	35	No	No	No	No	No	Yes	Yes	No	No	No	No	Yes	Yes	No	No	No	No	No	No	No	No	No	No	No	No	No	No	No	Discharged	Swab not taken			No	Yes	No	4	5	Not indigenous	Female
1240	36.4	95	100	19	136	95	30	No	Yes	No	No	No	No	Yes	No	Yes	No	Yes	No	Yes	No	No	No	No	No	No	No	No	No	No	No	No	No	No	No	Discharged	Swab taken	Not detected		No	No	No	4	4	Not indigenous	Female
1241	37.3	99	99	16	136	98	57	No	No	No	Yes	No	Yes	Yes	No	Yes	No	Yes	No	Yes	No	No	No	No	No	No	No	No	No	No	No	No	No	No	No	Discharged	Swab taken	Detected	-2	Yes	Yes	No	5	2	Not indigenous	Female
1242	36.7	65	100	18	104	69	29	No	No	No	No	No	No	Yes	No	No	No	No	No	No	No	No	No	No	No	No	No	No	No	No	No	No	No	No	No		Swab taken	Not detected		No	No	No	1		Not indigenous	Female
1243	36.2	91	98	18	124	82	24	No	Yes	No	No	No	No	Yes	No	Yes	No	No	No	No	No	No	No	No	No	No	No	No	No	No	No	No	No	No	No	Discharged	Swab taken	Not detected		No	No	No	2	1	Not indigenous	Female
1244							67	No	No	No	No	No	No	No	No	No	No	No	No	No	No	Yes	No	No	No	No	No	No	No	No	No	No	No	No	No		Swab not taken			No	No	No	0		Not indigenous	Male
1245	35.6	90	99	18	120	99	61	No	Yes	No	No	No	Yes	No	Yes	Yes	No	No	No	Yes	No	No	No	No	No	No	No	No	No	No	No	No	No	No	No	Discharged	Swab taken	Not detected		No	Yes	No	4	1	Not indigenous	Female
1246	36.7	82	99	18	135	88	31	No	No	No	No	No	No	Yes	No	Yes	No	No	No	No	No	No	No	No	No	No	No	No	No	No	No	No	Yes	No	No		Swab not taken			No	No	No	2		Not indigenous	Male
1247	37.2	98	98	18	130	82	53	No	No	No	No	Yes	No	Yes	No	Yes	No	No	No	No	No	No	Yes	No	No	No	No	No	No	No	No	No	No	No	No	Discharged	Swab taken	Not detected		No	Yes	No	4	2	Not indigenous	Female
1248	36.6	82	99	17	140	78	42	No	No	No	No	No	No	No	No	Yes	No	Yes	Yes	No	No	No	No	No	No	No	Yes	No	Yes	No	No	Yes	No	No	No		Swab not taken			No	No	No	3		Not indigenous	Female
1249	36.9	121	96	17	147	85	57	No	No	No	No	No	No	No	No	Yes	No	Yes	No	No	No	No	No	No	No	No	No	No	Yes	No	No	No	Yes	No	No		Swab taken	Not detected		No	No	No	2		Not indigenous	Female
1250	36.4	71	98	16	122	87	39	No	No	No	No	No	Yes	No	No	Yes	No	No	No	Yes	No	No	No	No	No	No	No	No	No	No	No	No	No	No	No		Swab taken	Not detected		No	Yes	No	3		Not indigenous	Male
1251	36.8	48	100		160	82	47	No	Yes	No	No	No	No	Yes	No	No	No	Yes	No	No	No	No	No	No	No	No	Yes	No	No	No	No	No	No	No	No	Discharged	Swab not taken			No	No	No	2	2	Not indigenous	Female
1252	38.1	115	96	18	134	78	25	No	No	No	No	Yes	No	Yes	No	Yes	No	Yes	No	No	No	No	No	No	No	No	No	No	No	No	No	No	No	No	No	Discharged	Swab not taken			No	Yes	No	4	1	Not indigenous	Female
1253	35.8	106	99	20	128	83	30	No	No	No	No	No	No	No	No	No	No	No	No	No	No	Yes	No	No	No	No	No	No	No	No	No	No	No	No	Yes	Discharged	Swab not taken			No	No	No	0		Not indigenous	Female
1254	36.9	57	99	18	154	73	70	No	No	No	No	No	No	Yes	No	No	No	No	No	No	No	No	No	No	No	No	No	No	No	No	No	No	No	No	No		Swab taken	Not detected		No	No	No	1		Not indigenous	Female
1255	37.3	81	99	19	125	56	62	No	Yes	No	No	Yes	No	No	No	Yes	No	Yes	Yes	Yes	No	No	No	No	No	No	No	No	Yes	No	No	No	No	No	No	Discharged	Swab taken	Detected		No	Yes	No	5	5	Not indigenous	Male
1256	36.5	75	97	20	169	69	69	No	No	No	No	No	No	No	No	No	No	No	No	No	No	Yes	No	No	No	No	No	No	No	No	No	No	No	No	No		Swab not taken			No	No	No	0		Not indigenous	Male
1257	35.1	69	97		137	91	41	No	Yes	No	Yes	No	No	Yes	Yes	Yes	No	Yes	No	No	No	No	No	No	No	No	No	No	No	No	No	No	No	No	No	Discharged	Swab taken	Not detected	-6	Yes	No	No	4	7	Not indigenous	Male
1258	36.4	86	98	18	130	78	28	No	Yes	No	No	No	Yes	Yes	Yes	Yes	No	Yes	Yes	Yes	No	No	No	No	No	No	No	No	No	No	No	No	No	Yes	No	Discharged	Swab taken	Not detected		No	Yes	No	5	10	Not indigenous	Female
1259	36.8	93	98	20	121	79	33	No	No	No	No	Yes	No	Yes	No	No	No	No	No	Yes	No	No	No	No	No	No	No	No	No	No	No	No	No	No	No	Discharged	Swab taken	Not detected		No	Yes	No	3	4	Not indigenous	Male
1260							2	No	No	No	Yes	No	No	Yes	No	Yes	No	Yes	No	No	No	No	No	No	No	No	No	No	No	No	No	No	No	No	No	Discharged	Swab taken		-4	Yes	No	No	3	8	Not indigenous	Male
1261	36.6	91	100	16	131	77	37	No	No	No	No	No	No	No	No	Yes	No	Yes	No	No	No	No	No	No	No	No	No	No	No	No	No	No	No	No	No		Swab taken	Not detected		No	No	No	2		Not indigenous	Female
1262	36.4	95	95	18	132	79	48	No	No	No	No	No	No	Yes	No	No	No	No	No	Yes	No	No	No	No	No	No	No	No	No	No	No	No	No	No	No		Swab taken	Not detected		No	No	No	2		Not indigenous	Male
1263	37	91	97	20	140	89	42	No	Yes	No	No	No	No	No	No	Yes	No	No	No	No	No	No	No	No	No	No	No	No	No	No	Yes	No	No	No	No	Discharged	Swab not taken			No	No	No	1	17	Not indigenous	Male
1264	36.9	69	99	16	124	69	19	No	No	Yes	No	No	No	No	No	Yes	No	Yes	No	No	No	No	No	No	No	No	No	No	No	No	No	No	No	No	No	Discharged	Swab taken	Not detected		Yes	No	No	2	38	Not indigenous	Male
1265	36.6	78	96	18	137	88	32	No	Yes	No	No	No	Yes	Yes	No	Yes	No	Yes	No	Yes	No	No	No	No	No	No	No	No	No	No	No	No	No	No	No	Discharged	Swab taken	Not detected		No	Yes	No	5	2	Not indigenous	Female
1266	35.7	70	99	18	130	83	52	Yes	No	Yes	No	No	No	Yes	No	Yes	No	Yes	No	Yes	No	No	No	No	No	No	No	No	No	No	No	No	No	No	No		Swab taken	Not detected		Yes	No	No	4	1	Not indigenous	Female
1267	36.8	64	98	20	105	61	38	No	Yes	No	No	No	Yes	Yes	Yes	Yes	No	No	No	Yes	No	No	Yes	No	No	No	No	No	No	No	No	No	No	No	No		Swab taken	Not detected		No	Yes	No	5	14	Not indigenous	Female
1268	36	84		22	136	79	26	No	No	No	Yes	No	Yes	Yes	Yes	Yes	No	Yes	No	No	No	No	Yes	No	No	No	No	No	No	No	No	Yes	No	No	No	Discharged	Swab taken	Not detected	5	Yes	Yes	No	5	4	Not indigenous	Male
1269	37	100	96	16	152	99	23	No	Yes	No	No	Yes	No	Yes	No	Yes	No	Yes	No	Yes	No	No	No	No	No	No	No	No	No	No	No	No	No	No	No	Discharged	Swab taken	Not detected		No	Yes	No	5	2	Not indigenous	Female
1270	36.7	105	95	17	118	72	33	No	No	No	No	No	No	No	No	No	No	No	No	Yes	No	No	No	No	No	No	No	No	No	No	No	No	No	No	No		Swab not taken			No	No	No	1		Not indigenous	Male
1271	36.5						40	No	Yes	No	No	No	Yes	Yes	No	Yes	No	Yes	No	Yes	No	No	No	No	No	No	No	No	No	No	No	No	No	No	No	Discharged	Swab taken	Not detected		No	Yes	No	5	4	Not indigenous	Female
1272	37.2	97	98	18	134	86	29	No	No	No	No	No	No	No	No	No	No	Yes	No	No	No	No	Yes	No	No	No	No	No	No	No	No	No	No	No	No		Swab taken	Not detected		No	No	No	2		Not indigenous	Female
1273	35.7	90	99	16	164	94	29	No	Yes	No	Yes	No	No	Yes	No	No	No	No	No	No	No	No	No	No	No	No	No	No	No	No	No	No	No	No	No	Discharged	Swab taken	Not detected	8	Yes	No	No	1	2	Not indigenous	Male
1274	36.6	69	95	17	128	66	45	No	No	No	No	No	No	No	No	Yes	No	No	No	No	No	No	No	No	No	No	No	No	No	No	No	No	No	No	No		Swab taken	Not detected		No	No	No	1		Not indigenous	Male
1275	36.3	93	97	19	105	46	35	No	Yes	No	No	No	No	No	Yes	Yes	No	Yes	No	Yes	No	No	No	No	No	No	No	No	No	No	No	No	No	No	Yes	Discharged	Swab taken	Not detected		No	No	No	4	4	Not indigenous	Female
1276	36.7	93	97	18	137	90	48	No	Yes	No	Yes	No	Yes	Yes	No	Yes	No	No	No	Yes	No	No	No	No	No	No	No	No	Yes	Yes	No	No	No	No	No	Discharged	Swab taken	Not detected		Yes	Yes	No	4	0	Not indigenous	Female
1277	36.5	98	96	16	159	107	37	No	Yes	No	Yes	No	Yes	No	No	No	No	No	No	Yes	No	No	No	No	No	No	No	No	No	No	No	No	No	No	No	Discharged	Swab taken	Not detected		Yes	Yes	No	2	1	Not indigenous	Male
1278	36.8	83	99	17	134	88	27	Yes	Yes	No	No	No	Yes	Yes	No	Yes	No	No	No	No	No	No	No	No	No	No	No	No	No	No	No	No	No	No	No	Discharged	Swab taken	Not detected		No	Yes	No	3	14	Not indigenous	Female
1279	36.3	71	97	18	158	110	54	No	No	No	No	No	No	No	No	No	No	No	No	Yes	No	No	No	No	No	No	No	No	No	No	No	No	No	No	No	Discharged	Swab not taken			No	No	No	1		Not indigenous	Female
1280	36.6	78	98	16	133	84	36	No	No	No	No	No	No	No	No	No	No	No	No	No	No	Yes	No	No	No	No	No	No	No	No	No	No	No	No	No	Discharged	Swab not taken			No	No	No	0		Not indigenous	Female
1281	36.6	62	100	16	120	71	29	No	No	No	No	No	Yes	Yes	Yes	Yes	Yes	No	Yes	Yes	Yes	No	No	No	No	No	No	No	No	No	No	No	No	No	No		Swab taken	Not detected		No	Yes	Yes	5		Not indigenous	Female
1282	36.8	96	100	16	142	87	30	No	No	No	No	No	No	No	No	Yes	No	Yes	No	No	No	No	No	No	No	No	No	No	No	No	No	No	No	No	No	Discharged	Swab not taken			No	No	No	2	1	Not indigenous	Male
1283	36.8	89	99	20	126	78	48	No	No	No	No	No	No	Yes	No	Yes	No	Yes	No	Yes	No	No	No	No	No	No	No	No	No	No	No	No	No	No	No		Swab taken	Not detected		No	No	No	4		Not indigenous	Male
1284	36.6	89	99	16	107	71	41	No	Yes	No	No	No	No	Yes	No	Yes	No	Yes	No	No	No	No	No	No	No	No	No	No	No	No	No	No	No	No	No	Discharged	Swab taken	Not detected		No	No	No	3	3	Not indigenous	Female
1285	36.8	87	99		122	81	35	No	No	No	No	No	Yes	Yes	No	Yes	Yes	Yes	Yes	Yes	Yes	No	Yes	No	No	No	No	No	No	No	No	No	No	No	No	Discharged	Swab taken	Not detected		No	Yes	Yes	5	4	Not indigenous	Female
1286	37	125	100	24	138	81	21	No	No	No	No	No	No	Yes	No	Yes	No	Yes	No	No	No	No	No	No	No	No	No	No	No	No	No	No	No	No	No		Swab not taken			No	No	No	3		Not indigenous	Female
1287	36.5	71	100	16	123	77	46	No	No	No	No	No	No	No	No	Yes	No	No	No	No	No	No	No	No	No	No	No	No	No	No	No	No	No	No	No		Swab taken	Not detected		No	No	No	1		Not indigenous	Female
1288	36.6	63	99	18	130	73	24	No	No	No	No	No	No	No	No	Yes	No	Yes	No	No	No	No	No	No	No	No	No	No	No	No	No	No	No	No	No		Swab taken	Not detected		No	No	No	2		Not indigenous	Male
1289	37.4	116	96	23	136	86	46	No	No	No	No	No	No	No	No	No	No	No	No	No	No	No	No	No	No	No	No	No	No	No	No	Yes	Yes	No	No		Swab taken	Not detected		No	No	No	0		Not indigenous	Male
1290	37	82	98	18	127	85	42	No	No	No	No	No	Yes	Yes	No	No	No	Yes	No	Yes	No	No	No	No	Yes	No	No	No	No	No	No	No	No	No	No		Swab not taken			No	Yes	No	5		Not indigenous	Female
1291	35.8	85	100	18	128	85	59	No	No	No	Yes	No	No	No	No	No	No	No	No	No	No	No	No	No	No	No	No	No	No	No	No	No	Yes	No	No	Discharged	Swab not taken			Yes	No	No	0		Not indigenous	Female
1292	36.6	74	98	16	144	83	42	No	No	No	No	No	No	No	No	No	No	Yes	No	No	No	No	No	No	No	No	No	No	No	No	Yes	No	No	No	No		Swab taken	Not detected		No	No	No	1		Not indigenous	Female
1293	37	97	96	18	128	73	34	No	No	No	Yes	No	No	Yes	Yes	Yes	No	Yes	No	Yes	No	No	No	No	No	No	No	No	No	No	No	No	No	No	No	Discharged	Swab taken	Not detected	0	Yes	No	No	5	2	Not indigenous	Female
1294	36.6	70	98	16	134	89	30	No	No	No	No	No	No	Yes	Yes	Yes	No	Yes	No	Yes	No	No	No	No	No	No	No	No	No	No	No	No	No	No	No		Swab not taken			No	No	No	5		Not indigenous	Female
1295	37	83	98	18	125	76	33	No	No	No	No	Yes	No	Yes	No	Yes	Yes	Yes	No	Yes	No	No	No	No	No	Yes	No	No	No	No	No	No	No	Yes	No	Discharged	Swab taken	Not detected		No	Yes	Yes	5	4	Not indigenous	Female
1296	36.3	8	98	24	144	68	49	No	No	No	No	No	No	Yes	No	Yes	No	Yes	No	No	No	No	No	No	No	No	No	No	No	No	Yes	No	No	No	No		Swab taken	Not detected		No	No	No	3		Not indigenous	Female
1297	36.8	89	100	18	119	74	26	No	Yes	No	No	No	No	Yes	No	Yes	Yes	Yes	No	No	No	No	No	No	No	No	No	No	No	No	No	No	No	No	No	Discharged	Swab taken	Not detected		No	No	Yes	4		Not indigenous	Female
1298							77	No	No	No	No	No	No	No	No	No	No	No	No	No	No	Yes	No	No	No	No	No	No	No	No	No	No	No	No	No		Swab not taken			No	No	No	0		Not indigenous	Female
1299	36	100	98	20	126	85	36	No	Yes	No	No	No	No	No	Yes	Yes	No	Yes	No	Yes	No	No	No	No	No	No	No	No	No	No	No	No	No	No	No	Discharged	Swab taken	Not detected		No	No	No	4	0	Not indigenous	Female
1300	36.5	99	97	16	114	65	50	No	Yes	No	No	No	No	Yes	Yes	Yes	No	No	Yes	Yes	No	No	No	No	No	No	No	No	No	No	No	No	No	No	No		Swab taken	Not detected		No	No	No	5	4	Not indigenous	Female
1301	36.7	103	99	20	129	84	28	No	No	No	No	Yes	No	Yes	No	No	No	No	No	Yes	Yes	No	No	No	No	No	No	No	No	No	No	No	No	No	No		Swab taken	Not detected		No	Yes	Yes	4		Not indigenous	Female
1302	36.5	66	100	17	115	50	42	No	No	No	No	No	Yes	Yes	No	No	No	Yes	No	Yes	Yes	No	No	No	No	No	No	No	No	No	No	No	No	No	No		Swab taken	Not detected		No	Yes	Yes	5		Not indigenous	Female
1303	36.6	79	100	17	130	77	25	No	No	No	No	No	No	Yes	No	Yes	No	Yes	No	No	No	No	No	No	No	No	No	No	No	No	No	No	No	No	No		Swab taken	Not detected		No	No	No	3		Not indigenous	Female
1304	36	109	100	16	123	78	40	No	No	No	No	No	No	No	No	Yes	No	Yes	No	No	No	No	No	No	No	No	No	No	No	No	No	No	No	No	No	Discharged	Swab taken	Not detected		No	No	No	2	3	Not indigenous	Male
1305	36.8	87	100	20	114	74	10	No	No	Yes	No	No	Yes	Yes	No	Yes	No	No	No	No	No	No	No	No	No	No	No	No	No	No	No	No	No	No	No		Swab taken			Yes	Yes	No	3	3	Not indigenous	Male
1306	35.9	98	98	18	119	75	19	No	No	No	Yes	No	No	No	Yes	Yes	No	Yes	No	No	No	No	No	No	No	No	No	No	No	No	No	No	No	No	No	Discharged	Swab taken	Not detected	0	Yes	No	No	3	4	Not indigenous	Female
1307	36.8	74	100	18	132	79	45	No	No	Yes	No	No	Yes	Yes	No	Yes	No	Yes	No	Yes	No	No	Yes	No	No	No	No	No	No	No	No	No	No	No	No	Discharged	Swab taken	Not detected		Yes	Yes	No	5	12	Not indigenous	Female
1308							40	No	Yes	No	Yes	No	Yes	Yes	No	Yes	No	Yes	No	Yes	No	No	No	No	No	No	No	No	No	No	No	No	No	No	No	Discharged	Swab taken	Not detected		Yes	Yes	No	5		Not indigenous	Female
1309	36.3	68	99	18	135	86	29	No	Yes	No	No	No	No	Yes	No	Yes	No	No	No	No	No	No	No	No	No	No	No	No	No	No	No	No	No	No	No	Discharged	Swab taken	Not detected		No	No	No	2	0	Not indigenous	Male
1310	36.7	78	100	16	137	88	29	No	No	No	No	No	Yes	Yes	No	Yes	Yes	Yes	No	Yes	No	No	No	No	No	No	No	No	No	No	No	No	No	No	No		Swab taken	Not detected		No	Yes	Yes	5		Not indigenous	Female
1311	36	120	97	18	144	106	23	No	No	Yes	No	No	Yes	Yes	Yes	Yes	No	Yes	No	No	No	No	Yes	No	No	No	No	No	No	No	No	No	No	No	No		Swab taken	Not detected		Yes	Yes	No	5	4	Not indigenous	Female
1312	36.7	65	98	16	137	80	36	No	No	No	No	No	No	No	Yes	Yes	No	No	No	No	No	No	No	No	No	No	No	No	No	No	Yes	No	No	No	No		Swab not taken			No	No	No	2		Not indigenous	Male
1313	36.1	105	100		128	79	34	Yes	Yes	No	No	No	No	Yes	No	Yes	Yes	Yes	No	No	Yes	No	No	No	No	No	No	No	No	No	No	No	No	No	No	Discharged	Swab taken	Not detected		No	No	Yes	5	7	Not indigenous	Female
1314	36	87	98	17	118	71	27	No	Yes	No	No	No	No	Yes	Yes	Yes	No	Yes	No	Yes	No	No	No	No	No	No	No	No	No	No	No	No	No	No	No	Discharged	Swab not taken			No	No	No	5	7	Not indigenous	Female
1315	36.3	84	99	18	140	85	33	Yes	Yes	No	No	No	No	Yes	No	No	No	No	No	Yes	No	No	No	No	No	No	No	No	No	No	No	No	No	No	No	Discharged	Swab taken	Not detected		No	No	No	2	3	Not indigenous	Female
1316	37.1	86	98	20	130	81	18	No	No	No	No	No	No	Yes	No	No	No	No	No	No	No	No	No	No	No	No	No	No	No	No	No	No	No	No	No		Swab not taken			No	No	No	1		Not indigenous	Male
1317	37.3	88	96	18	121	83	39	No	No	Yes	No	No	Yes	No	Yes	Yes	No	No	No	Yes	No	No	No	No	No	No	No	No	No	No	No	No	No	No	No	Discharged	Swab taken	Not detected		Yes	Yes	No	4	6	Not indigenous	Male
1318	36	73	99	16	138	90	51	No	Yes	Yes	No	No	No	No	No	No	No	No	No	No	No	Yes	No	No	No	No	No	No	No	No	No	No	No	No	No	Discharged	Swab not taken			Yes	No	No	0		Not indigenous	Female
1319	36.3	82	98	19	140	90	50	No	Yes	No	No	No	No	Yes	Yes	Yes	No	No	No	No	No	No	No	No	No	No	No	No	No	No	No	No	No	Yes	No	Discharged	Swab taken	Not detected		No	No	No	3	0	Not indigenous	Female
1320	37.2	91	99	18	112	78	32	Yes	Yes	No	No	No	No	Yes	No	Yes	No	No	No	No	No	No	No	No	No	No	No	No	No	No	Yes	No	No	No	Yes	Discharged	Swab taken	Not detected		No	No	No	2	0	Not indigenous	Female
1321	36.5	97	99	19	154	95	40	No	No	No	No	No	Yes	No	Yes	Yes	No	No	No	No	No	No	No	No	No	No	No	No	No	No	No	No	No	No	No		Swab not taken			No	Yes	No	3		Not indigenous	Female
1322	36	73	100	19	134	91	50	No	Yes	No	No	No	Yes	Yes	No	Yes	No	Yes	No	No	No	No	No	No	No	No	No	No	No	No	No	No	No	No	No	Discharged	Swab not taken			No	Yes	No	4	4	Not indigenous	Female
1323	36.4	103	99	16	121	85	37	No	Yes	No	No	Yes	Yes	No	No	Yes	No	Yes	No	Yes	No	No	No	No	No	No	No	No	No	No	No	No	No	No	No	Discharged	Swab taken	Not detected		No	Yes	No	5	1	Not indigenous	Female
1324							9	No	No	No	No	Yes	No	Yes	No	Yes	No	No	No	Yes	No	No	Yes	No	Yes	No	No	No	No	No	No	No	No	No	No	Transferred to ED	Swab not taken			No	Yes	No	5	2	Not indigenous	Female
1325	36.8	80	98	20	138	74	23	No	No	No	No	No	No	Yes	No	No	No	Yes	No	Yes	No	No	No	No	No	No	No	No	No	No	No	No	No	No	No		Swab taken	Not detected		No	No	No	3		Not indigenous	Female
1326	37.1	106	100	17	140	82	27	No	No	No	No	No	No	Yes	Yes	No	No	No	No	No	No	No	No	No	Yes	No	No	No	No	No	No	No	No	No	No	Discharged	Swab not taken			No	No	No	3	0	Not indigenous	Male
1327	36.2	73	100	16	152	94	51	No	Yes	No	No	Yes	No	Yes	Yes	No	No	Yes	No	Yes	No	No	Yes	No	No	No	No	No	No	No	No	No	No	Yes	No	Discharged	Swab taken	Not detected		No	Yes	No	5	4	Not indigenous	Female
1328	36.6	83	99	18	100	79	31	No	No	No	No	No	No	No	No	No	No	Yes	Yes	No	No	No	Yes	No	No	Yes	No	No	No	No	No	No	No	Yes	No		Swab taken	Not detected		No	No	No	4		Not indigenous	Female
1329	36.3	80	99	17	163	102	45	No	Yes	No	No	No	No	No	No	Yes	No	Yes	No	No	No	No	No	No	No	No	No	No	No	No	No	No	No	No	No	Discharged	Swab taken	Not detected		No	No	No	2	0	Not indigenous	Male
1330	36.2	85	97	16	129	75	33	No	No	No	No	No	No	No	No	No	No	Yes	No	No	No	No	No	No	No	No	No	No	No	No	No	No	No	No	No	Discharged	Swab not taken			No	No	No	1	7	Not indigenous	Male
1331	36.3	118	97	18	116	69	45	No	No	No	No	Yes	Yes	Yes	No	No	No	Yes	Yes	Yes	No	No	Yes	No	No	No	No	No	No	No	No	No	No	No	No		Swab taken	Not detected		No	Yes	No	5		Not indigenous	Male
1332	36.7	96	96	18	138	82	57	No	No	No	No	No	No	No	No	Yes	No	Yes	Yes	No	No	No	No	No	No	No	No	No	No	No	Yes	No	No	No	No		Swab taken	Not detected		No	No	No	3		Not indigenous	Female
1333	36.3	99	99	17	126	97	36	No	No	No	No	Yes	No	Yes	No	Yes	No	No	No	No	No	No	No	No	No	No	No	No	No	No	No	No	No	No	No	Discharged	Swab taken	Not detected		No	Yes	No	3	21	Not indigenous	Female
1334	36.8	90	100	17	128	86	22	No	No	No	No	No	No	No	Yes	Yes	No	Yes	No	Yes	No	No	No	No	No	No	No	No	No	No	No	No	No	No	No		Swab taken	Not detected		No	No	No	4		Not indigenous	Female
1335	37.6	130	97	18	129	78	36	No	Yes	No	No	Yes	No	No	No	Yes	No	No	No	Yes	No	No	No	No	No	No	No	No	No	No	No	No	No	No	No	Discharged	Swab taken	Not detected		No	Yes	No	3	1	Not indigenous	Male
1336	36.7	101	98	16	118	69	32	No	Yes	No	No	No	No	Yes	No	No	No	Yes	No	Yes	No	No	No	No	No	No	No	No	No	No	No	No	No	No	No	Discharged	Swab taken	Not detected		No	No	No	3	4	Not indigenous	Female
1337	36.6	95	99	17	120	77	37	No	Yes	No	No	No	Yes	Yes	Yes	Yes	No	No	No	No	No	No	No	No	No	No	No	No	No	No	No	No	No	No	No	Discharged	Swab taken	Not detected		No	Yes	No	4	1	Not indigenous	Female
1338	36.6	68	98	18	129	84	34	No	Yes	Yes	No	No	Yes	Yes	No	No	No	No	No	No	No	No	No	No	No	No	No	No	No	No	No	No	No	No	No	Discharged	Swab taken	Not detected		Yes	Yes	No	2		Not indigenous	Male
1339	37.1	74	98	16	130	77	25	No	Yes	No	No	No	No	Yes	No	No	No	Yes	No	No	No	No	No	No	No	No	No	No	No	No	No	No	No	No	No	Discharged	Swab taken	Not detected		No	No	No	2	1	Not indigenous	Female
1340	36.2	107	98	16	128	73	28	No	No	No	No	No	Yes	Yes	No	Yes	No	No	Yes	Yes	No	No	No	No	No	No	No	No	No	No	No	No	Yes	No	No		Swab taken	Not detected		No	Yes	No	5		Not indigenous	Female
1341	37.6	116	98	18	147	73	22	No	No	No	No	No	No	No	No	No	No	No	No	No	No	No	No	No	No	No	No	No	No	No	No	No	No	No	No	Discharged	Swab taken	Not detected		No	No	No	0	0	Not indigenous	Male
1342	36.7	105	96	18	132	87	40	No	No	No	No	No	Yes	Yes	Yes	Yes	Yes	Yes	No	Yes	Yes	No	Yes	Yes	No	Yes	No	No	No	No	No	No	No	No	No		Swab taken	Not detected		No	Yes	Yes	5		Not indigenous	Female
1343	36.6	124	97	16	145	87	31	No	Yes	No	No	No	Yes	Yes	No	No	No	Yes	No	Yes	No	No	No	No	No	No	No	No	No	No	No	No	No	No	No	Discharged	Swab taken	Not detected		No	Yes	No	4	6	Not indigenous	Female
1344	37	104	98	18	137	86	40	No	No	Yes	No	No	No	No	Yes	Yes	No	Yes	No	Yes	No	No	No	No	No	No	No	No	No	No	No	No	No	No	No	Discharged	Swab taken	Not detected		Yes	No	No	4	16	Not indigenous	Male
1345	36.7	93	99	18	129	85	33	No	No	No	No	No	No	No	No	Yes	No	Yes	No	No	No	No	No	No	No	No	No	No	No	No	No	No	No	No	No		Swab taken	Not detected		No	No	No	2		Not indigenous	Male
1346	36.6	85	98	16	168	90	50	No	No	No	No	No	No	No	No	No	No	No	No	No	No	Yes	No	No	No	No	No	No	No	No	No	No	No	No	No		Swab taken	Not detected		No	No	No	0		Not indigenous	Female
1347	36.5	73	100	17	117	80	30	No	Yes	No	No	No	No	Yes	No	Yes	No	No	No	Yes	No	No	No	No	No	No	No	No	No	No	No	No	No	No	No	Discharged	Swab taken	Not detected		No	No	No	3	2	Not indigenous	Female
1348	36.7	96	100	18	128	78	45	No	No	No	No	No	No	No	Yes	Yes	No	No	No	No	No	No	No	No	No	No	No	No	No	No	No	No	No	No	No		Swab not taken			No	No	No	2		Not indigenous	Female
1349	36.7	74	100	16	127	87	30	No	Yes	No	No	No	No	No	No	No	No	No	No	No	No	No	No	No	No	No	No	No	No	No	No	No	No	No	No	Discharged	Swab not taken			No	No	No	0		Not indigenous	Female
1350	35.7	80	98	18	141	88	40	No	No	No	No	No	No	Yes	No	Yes	No	No	No	Yes	No	No	No	No	No	No	No	No	No	No	No	No	No	No	No		Swab not taken			No	No	No	3		Not indigenous	Male
1351	36	109	98	17	134	69	27	No	Yes	No	No	Yes	Yes	No	No	Yes	No	Yes	No	No	No	No	No	No	No	No	No	No	No	No	No	No	No	Yes	No	Discharged	Swab taken	Not detected		No	Yes	No	4		Not indigenous	Female
1352	36.3	106	98		102	74	24	No	Yes	No	No	No	No	Yes	No	No	No	Yes	Yes	No	No	No	No	No	No	No	No	Yes	No	No	No	No	No	No	No	Discharged	Swab taken	Not detected		No	No	No	3	5	Not indigenous	Female
1353	36.3	68	98	18	150	96	56	No	No	No	No	No	No	Yes	No	No	No	Yes	No	No	No	No	No	No	No	No	No	No	No	No	No	No	No	No	No		Swab taken	Not detected		No	No	No	2		Not indigenous	Female
1354	35.6	74	97	18	130	77	39	No	No	Yes	No	No	No	Yes	Yes	Yes	No	No	No	Yes	No	No	No	No	No	No	No	No	No	No	No	No	No	No	No	Discharged	Swab taken	Not detected		Yes	No	No	4	4	Not indigenous	Male
1355	36.8	93	97	18	134	82	59	No	Yes	No	No	No	No	Yes	Yes	Yes	No	Yes	No	No	No	No	No	No	No	No	No	No	No	No	No	No	No	No	No		Swab taken	Not detected		No	No	No	4	1	Not indigenous	Male
1356	36.6	62	98	16	121	85	57	No	No	No	No	No	No	No	Yes	Yes	No	No	No	Yes	No	No	No	No	No	No	No	No	No	No	No	No	No	No	No		Swab taken	Not detected		No	No	No	3		Not indigenous	Male
1357	36.4	103	98	18	142	92	32	No	Yes	No	Yes	No	No	Yes	Yes	Yes	No	No	No	Yes	No	No	Yes	No	No	No	Yes	No	Yes	Yes	No	No	No	Yes	No	Discharged	Swab taken	Not detected	3	Yes	No	No	5	1	Not indigenous	Male
1358	36.9	88	98	18	122	65	31	No	Yes	No	No	Yes	No	Yes	No	Yes	No	Yes	No	Yes	No	No	No	No	No	No	No	No	No	No	No	No	No	No	No	Discharged	Swab taken	Not detected		No	Yes	No	5	3	Not indigenous	Male
1359	37.3	81	98	18	115	59	39	No	No	Yes	No	No	Yes	Yes	No	Yes	No	No	No	Yes	No	No	No	No	No	No	No	No	No	No	No	No	No	No	No	Discharged	Swab taken	Not detected		Yes	Yes	No	4	10	Not indigenous	Female
1360	36.1	55	99	16	144	89	37	No	Yes	No	No	No	No	No	No	Yes	No	No	No	No	No	No	Yes	No	No	No	No	No	No	No	No	No	No	No	No	Discharged	Swab taken	Not detected		No	No	No	2	0	Not indigenous	Female
1361	36.1	81	99	19	120	80	15	No	No	Yes	No	No	No	Yes	No	Yes	No	Yes	No	No	No	No	No	No	No	No	No	No	No	No	No	No	No	No	No	Discharged	Swab taken	Not detected		Yes	No	No	3	5	Not indigenous	Male
1362	36.4	74	97	16	107	74	26	No	No	No	No	No	No	No	No	No	No	No	Yes	Yes	No	No	Yes	No	No	No	No	No	No	No	No	No	No	No	No	Discharged	Swab not taken			No	No	No	3	5	Not indigenous	Female
1363	36.4	79	100	18	115	64	36	No	No	No	No	No	No	Yes	No	Yes	No	Yes	No	Yes	No	No	No	No	No	No	No	No	No	No	No	No	No	No	No		Swab not taken			No	No	No	4		Not indigenous	Female
1364	36.8	62	100	18	148	96	55	No	No	No	Yes	No	Yes	Yes	No	No	No	Yes	No	Yes	No	No	No	No	No	No	No	No	No	No	No	No	No	No	No	Discharged	Swab taken	Not detected	7	Yes	Yes	No	4	10	Not indigenous	Female
1365	36.7	88	96	17	120	76	27	No	No	No	No	No	No	Yes	No	Yes	No	Yes	No	Yes	No	No	No	No	No	No	No	Yes	No	No	No	No	No	No	No		Swab taken	Not detected		No	No	No	4		Not indigenous	Female
1366	36.7	85	98	17	134	99	36	No	No	No	No	Yes	Yes	Yes	Yes	Yes	No	No	No	Yes	Yes	No	No	No	No	No	No	No	No	No	No	No	No	No	No		Swab not taken			No	Yes	Yes	5		Not indigenous	Male
1367	36.4	69	98	16	138	87	36	No	No	No	No	No	Yes	No	Yes	No	No	Yes	No	Yes	No	No	No	No	No	No	No	No	No	No	Yes	No	No	No	No		Swab taken	Not detected		No	Yes	No	4		Not indigenous	Male
1368	35.9	74	97	18	125	81	34	Yes	Yes	No	No	No	No	No	No	Yes	No	No	No	No	No	Yes	No	No	No	No	Yes	No	No	No	No	No	No	No	No		Swab not taken			No	No	No	1	9	Not indigenous	Male
1369	35.9	68	99	17	118	45	38	No	Yes	No	Yes	No	No	No	Yes	Yes	No	No	No	No	No	No	No	No	No	No	No	No	No	No	No	No	No	No	No		Swab taken	Not detected		Yes	No	No	2	0	Not indigenous	Female
1370	36.1	65	99	16	119	65	33	No	Yes	No	Yes	No	No	Yes	No	No	No	No	No	Yes	No	No	No	No	No	No	No	No	No	No	No	No	No	Yes	No	Discharged	Swab taken	Not detected	7	Yes	No	No	2	7	Not indigenous	Male
1371	36.1	64	97	18	108	75	52	No	No	No	Yes	Yes	No	Yes	No	No	No	No	No	No	No	No	No	No	No	No	No	No	No	No	No	No	No	No	No	Discharged	Swab taken	Not detected	1	Yes	Yes	No	2	12	Not indigenous	Male
1372	36.2	85	100	17	113	71	31	No	Yes	No	No	No	No	Yes	No	Yes	No	Yes	Yes	No	No	No	No	No	No	No	No	No	No	No	No	No	No	No	Yes	Discharged	Swab taken	Not detected		No	No	No	4	1	Not indigenous	Female
1373	36.3	80	99	17	160	94	46	No	No	No	No	No	Yes	No	Yes	No	No	No	No	No	No	No	No	No	No	No	No	No	No	No	Yes	No	No	No	No	Discharged	Swab not taken			No	Yes	No	2	6	Not indigenous	Male
1374	35.3	80	99	16	119	73	49	No	No	No	Yes	No	No	Yes	No	Yes	No	No	No	Yes	No	No	Yes	No	No	No	No	No	No	No	No	No	No	No	No	Discharged	Swab taken	Not detected	7	Yes	No	No	4	2	Not indigenous	Female
1375	37.4	138	100	23			10	No	No	No	No	No	No	No	No	No	No	Yes	No	No	No	No	No	No	No	No	No	No	No	No	No	No	No	No	No	Discharged	Swab not taken			No	No	No	1	2	Not indigenous	Female
1376							75	No	No	No	No	No	No	No	No	No	No	No	No	No	No	Yes	No	No	No	No	No	No	No	No	No	No	No	No	No		Swab not taken			No	No	No	0		Not indigenous	Female
1377	36.6	71	100	17	132	83	68	No	No	No	No	No	No	No	No	No	No	No	No	No	No	No	No	No	No	No	No	No	No	No	No	No	Yes	No	No		Swab not taken			No	No	No	0		Not indigenous	Female
1378	36.4	77	99	17	145	96	64	No	Yes	No	No	No	No	Yes	No	Yes	No	No	No	Yes	No	No	Yes	No	No	No	No	No	No	No	No	No	No	No	No	Discharged	Swab taken	Not detected		No	No	No	4	2	Not indigenous	Female
1379	36.5	95	100	17	175	96	41	No	Yes	No	No	No	No	Yes	No	Yes	No	Yes	No	No	No	No	No	No	No	No	Yes	No	No	No	No	No	No	No	No	Discharged	Swab taken	Not detected		No	No	No	3	0	Not indigenous	Female
1380	36.2	79	100	17	124	80	32	No	Yes	No	No	No	No	Yes	No	No	No	No	No	No	No	No	No	No	No	No	No	No	No	No	No	No	No	Yes	No	Discharged	Swab taken	Not detected		No	No	No	1	1	Not indigenous	Male
1381	36	78	99	19	158	80	41	No	Yes	No	No	No	No	No	Yes	Yes	No	No	No	No	No	No	No	No	No	No	No	No	No	No	No	No	No	No	No	Discharged	Swab taken	Not detected		No	No	No	2	9	Not indigenous	Male
1382	36.7	71	98	16	115	73	23	No	No	No	No	No	Yes	No	Yes	Yes	No	Yes	Yes	Yes	No	No	No	No	No	No	No	No	No	No	No	No	No	No	No	Discharged	Swab not taken			No	Yes	No	5	1	Indigenous	Female
1383	37	103	99	18	127	60	33	No	No	No	No	No	No	No	No	No	No	No	No	No	No	Yes	No	No	No	No	No	No	No	No	No	No	No	No	No		Swab not taken			No	No	No	0		Not indigenous	Male
1384							5	No	No	No	Yes	No	No	No	No	Yes	No	Yes	No	No	No	No	No	No	No	No	No	No	No	No	No	No	No	No	No	Discharged	Swab taken	Not detected	-3	Yes	No	No	2	7	Not indigenous	Female
1385	35.6	77	99	17	134	83	24	No	No	No	Yes	No	No	Yes	Yes	Yes	No	Yes	Yes	Yes	No	No	No	No	No	No	No	No	No	No	No	No	No	No	No	Discharged	Swab taken	Not detected	10	Yes	No	No	5	1	Not indigenous	Female
1386	37	92	100		161	87	24	No	Yes	No	No	No	No	Yes	Yes	Yes	No	No	No	Yes	No	No	No	No	No	No	No	No	No	No	No	No	No	Yes	No	Discharged	Swab taken	Not detected		No	No	No	4	32	Not indigenous	Male
1387	36.1	57	99		96	68	34	No	No	No	Yes	No	No	Yes	No	Yes	No	No	No	Yes	No	No	Yes	No	No	No	No	No	No	No	No	No	No	No	No	Discharged	Swab taken	Not detected	0	Yes	No	No	4	2	Not indigenous	Female
1388	35.6	43	96	16	113	67	74	No	No	No	No	No	No	No	No	No	No	No	No	No	No	Yes	No	No	No	No	No	No	No	No	No	No	No	No	No		Swab not taken			No	No	No	0		Not indigenous	Male
1389	35.3	90	99		133	87	24	No	No	Yes	Yes	No	No	Yes	No	Yes	No	Yes	No	No	No	No	No	No	No	No	No	No	No	No	No	No	No	No	No	Discharged	Swab taken	Not detected	-6	Yes	No	No	3	14	Not indigenous	Female
1390	37	87	100	21	106	62	42	No	No	No	No	No	No	No	No	No	No	No	No	No	No	No	No	No	No	No	No	No	No	No	No	No	No	No	No		Swab taken	Not detected		No	No	No	0		Not indigenous	Male
1391	36.9	96	99	18	123	75	22	No	No	No	No	No	No	Yes	Yes	No	No	No	No	Yes	No	No	Yes	No	No	No	No	No	No	No	No	No	No	No	No		Swab taken	Not detected		No	No	No	4		Not indigenous	Female
1392	36.8	79	99	16	131	81	54	No	No	No	No	No	No	Yes	No	Yes	No	Yes	No	No	No	No	No	No	No	No	No	No	No	No	No	No	No	No	No		Swab taken	Not detected		No	No	No	3		Not indigenous	Female
1393	36.9	112	99	18	137	91	27	No	No	No	No	No	Yes	Yes	No	Yes	No	Yes	No	Yes	No	No	No	No	No	No	No	No	No	No	No	No	No	No	No		Swab taken	Not detected		No	Yes	No	5		Not indigenous	Female
1394	36.6	71	100	16	135	93	32	No	Yes	No	No	No	No	Yes	No	Yes	Yes	Yes	Yes	No	No	No	Yes	No	No	No	No	No	No	No	No	No	No	Yes	No	Discharged	Swab taken	Not detected		No	No	Yes	5	2	Not indigenous	Female
1395	36.8	72	100	16	111	70	42	No	Yes	No	No	No	No	Yes	Yes	No	No	No	No	No	No	No	No	No	No	No	No	No	No	No	No	No	No	No	No	Discharged	Swab taken	Not detected		No	No	No	2	2	Not indigenous	Female
1396	36.8	74	97	16	122	72	37	No	No	No	No	No	No	Yes	Yes	Yes	No	Yes	No	Yes	No	No	No	No	No	No	No	No	No	No	Yes	No	No	No	No		Swab taken	Not detected		No	No	No	5		Not indigenous	Male
1397	36.8	70	96	17	167	83	56	No	No	No	No	No	Yes	Yes	Yes	Yes	No	Yes	No	Yes	No	No	Yes	No	No	No	Yes	No	Yes	Yes	Yes	No	No	Yes	No	Discharged	Swab taken			No	Yes	No	5	2	Not indigenous	Male
1398	36.1	90	95	20	135	93	36	Yes	No	No	No	No	Yes	Yes	Yes	Yes	No	Yes	Yes	Yes	No	No	No	No	No	No	No	No	No	No	No	No	No	No	No	Discharged	Swab taken	Not detected		No	Yes	No	5	4	Not indigenous	Male
1399	37.1	75	99	20	160	80	81	No	No	No	No	No	No	No	No	Yes	No	Yes	No	No	No	No	No	No	No	No	No	No	No	No	No	No	No	Yes	No	Discharged	Swab not taken			No	No	No	2	89	Not indigenous	Male
1400	35.8	77	98	18	138	89	40	No	No	No	No	No	No	Yes	Yes	No	No	Yes	No	No	No	No	No	No	No	No	No	No	No	No	No	No	No	Yes	No		Swab taken	Not detected		No	No	No	3		Not indigenous	Female
1401	36.9	78	100	16	128	74	48	No	No	Yes	No	No	No	No	Yes	Yes	No	Yes	Yes	No	No	No	No	No	No	No	No	No	No	No	No	No	No	No	No	Discharged	Swab taken	Not detected		Yes	No	No	4	3	Not indigenous	Female
1402	36.7	65	97	16	114	74	38	No	No	No	No	No	Yes	No	No	No	No	No	No	Yes	No	No	Yes	No	No	Yes	No	No	No	No	No	No	No	No	No		Swab taken	Not detected		No	Yes	No	4		Not indigenous	Male
1403	36.4	65	100	16	130	88	34	No	No	No	No	No	Yes	No	No	Yes	No	No	Yes	Yes	No	No	No	No	No	No	No	No	No	No	No	No	No	No	No		Swab not taken			No	Yes	No	4		Not indigenous	Male
1404	37	99	96	18	128	86	41	No	Yes	Yes	No	No	Yes	Yes	Yes	Yes	No	No	No	Yes	No	No	Yes	No	Yes	No	No	No	No	No	No	No	No	No	No	Discharged	Swab taken	Not detected		Yes	Yes	No	5	1	Not indigenous	Female
1405	36.7	74	97	18	115	82	31	No	No	No	No	No	Yes	Yes	No	Yes	No	Yes	No	No	No	No	No	No	No	No	No	No	No	No	No	No	No	No	No		Swab taken	Not detected		No	Yes	No	4		Not indigenous	Female
1406	36	67	96	17	145	78	65	No	No	No	No	No	No	Yes	Yes	Yes	No	No	Yes	Yes	No	No	No	No	No	No	No	No	Yes	No	No	No	No	No	No		Swab taken	Not detected		No	No	No	5		Not indigenous	Male
1407	37.5	152		32			1	No	No	Yes	No	No	Yes	Yes	Yes	Yes	No	Yes	No	No	No	No	No	No	No	No	No	No	No	No	No	No	No	No	No	Discharged	Swab taken	Not detected		Yes	Yes	No	5	3	Not indigenous	Male
1408	36.8	94	97	18	108	77	39	No	Yes	No	Yes	No	Yes	Yes	Yes	No	No	Yes	Yes	No	No	No	Yes	No	No	No	No	No	No	No	Yes	No	No	No	No	Discharged	Swab taken	Not detected	2	Yes	Yes	No	5	2	Not indigenous	Female
1409	36.1	77	96	19	102	60	87	No	No	No	No	No	No	No	No	No	No	No	No	No	No	Yes	No	No	No	No	No	Yes	No	No	No	No	No	No	No		Swab not taken			No	No	No	0		Not indigenous	Male
1410	36.4	78	98	18	120	78	50	No	No	No	Yes	Yes	No	Yes	No	Yes	No	Yes	No	Yes	No	No	Yes	No	No	No	No	No	No	No	No	No	No	No	No		Swab taken	Not detected	-1	Yes	Yes	No	5	3	Not indigenous	Male
1411	36.8	110	97	20	138	83	36	No	No	No	No	No	No	No	Yes	No	No	Yes	No	Yes	No	No	No	No	No	Yes	No	No	No	No	Yes	No	No	No	No		Swab taken	Not detected		No	No	No	4		Not indigenous	Female
1412	36.3	74	98	16	151	81	54	No	No	No	No	No	No	Yes	No	Yes	No	No	No	No	No	No	No	No	No	No	No	No	No	No	No	No	No	No	No	Discharged	Swab not taken			No	No	No	2	0	Not indigenous	Female
1413	36.6	89	99	18	125	82	31	No	No	No	No	No	No	Yes	No	No	No	Yes	No	No	No	No	No	No	No	No	No	No	No	No	No	No	No	No	No		Swab taken	Not detected		No	No	No	2		Indigenous	Male
1414	36.6	67	99	19	127	79	28	No	No	No	Yes	No	No	Yes	No	Yes	No	Yes	No	Yes	No	No	No	No	No	No	No	No	No	No	No	No	No	No	No	Discharged	Swab taken	Not detected	10	Yes	No	No	4	6	Not indigenous	Male
1415	35.5	108	97	18	168	94	57	No	No	No	No	No	No	No	No	No	No	No	No	No	No	Yes	No	No	No	No	No	No	No	No	No	No	No	No	No		Swab not taken			No	No	No	0		Not indigenous	Female
1416	36.4	95	99	18	129	74	42	No	No	Yes	No	No	No	Yes	Yes	Yes	No	Yes	No	No	No	No	No	No	No	No	No	No	No	No	No	No	No	Yes	No	Discharged	Swab taken	Not detected		Yes	No	No	4	3	Not indigenous	Female
1417	35.9	65	97		132	82	50	No	No	No	No	No	No	Yes	No	Yes	No	No	No	No	No	No	No	No	No	No	No	No	No	No	No	No	No	No	No	Discharged	Swab taken	Not detected		No	No	No	2	1	Not indigenous	Male
1418	36.7	89	100	18	113	85	29	No	Yes	No	Yes	No	No	Yes	No	Yes	No	No	No	No	No	No	No	No	No	No	No	No	No	No	No	No	No	No	No	Discharged	Swab taken	Not detected	14	Yes	No	No	2	4	Not indigenous	Male
1419	36.4	80	98	14	124	79	28	No	Yes	No	No	No	No	Yes	Yes	Yes	No	No	No	Yes	No	No	No	No	No	No	No	No	No	No	No	No	No	Yes	No	Discharged	Swab taken	Not detected		No	No	No	4	2	Not indigenous	Female
1420	36.6	98	96	16	104	71	44	No	No	No	No	No	No	Yes	No	Yes	No	Yes	No	No	No	No	No	No	No	No	No	No	No	No	No	No	Yes	No	No		Swab taken	Not detected		No	No	No	3		Not indigenous	Female
1421	36.7	89	99	16	153	96	30	No	No	No	No	No	Yes	No	No	No	No	Yes	No	Yes	No	No	No	No	No	No	No	No	No	No	No	No	No	No	No		Swab taken	Not detected		No	Yes	No	3		Not indigenous	Female
1422	36.2	78	96	17	119	75	54	No	No	No	No	No	No	No	No	No	No	No	No	No	No	Yes	No	No	No	No	No	No	No	No	No	No	No	No	No		Swab not taken			No	No	No	0		Not indigenous	Female
1423	36.1	68	99	17	133	75	19	No	No	Yes	No	No	No	Yes	No	Yes	No	Yes	No	Yes	No	No	No	No	No	No	No	No	No	No	No	No	No	No	No	Discharged	Swab taken	Not detected		Yes	No	No	4	2	Not indigenous	Male
1424	36.5	78	97	16	148	92	62	No	No	No	Yes	No	No	No	Yes	No	No	No	No	No	No	No	No	No	No	No	No	No	No	No	No	No	No	No	No	Discharged	Swab taken	Not detected		Yes	No	No	1		Not indigenous	Female
1425	36.7	100	98	18	135	85	24	No	No	No	No	No	Yes	Yes	No	Yes	No	Yes	No	Yes	No	No	No	No	No	No	No	No	No	No	No	No	No	No	No		Swab not taken			No	Yes	No	5		Not indigenous	Female
1426	37.1	72	100	20	157	103	31	No	No	No	No	No	Yes	Yes	Yes	Yes	No	Yes	Yes	No	No	No	No	No	No	Yes	No	No	No	No	No	No	No	No	No	Discharged	Swab not taken			No	Yes	No	5		Not indigenous	Female
1427	36.6	106	98	16	124	67	50	No	No	No	No	No	No	No	Yes	Yes	No	No	No	No	No	No	No	No	No	No	No	No	No	No	No	No	No	No	No		Swab taken	Not detected		No	No	No	2		Not indigenous	Female
1428	36.1	91	95	16	133	69	77	No	No	No	No	No	No	Yes	No	Yes	No	Yes	No	Yes	No	No	No	No	No	No	No	No	No	No	No	No	No	No	No		Swab taken	Not detected		No	No	No	4		Not indigenous	Female
1429	36.7	102	98		104		23	No	No	No	No	No	Yes	Yes	Yes	Yes	No	No	Yes	Yes	No	No	No	No	No	Yes	No	No	No	No	Yes	No	No	Yes	No	Discharged	Swab not taken			No	Yes	No	5	1	Not indigenous	Female
1430	36.5	110	99	20	170	98	37	No	No	No	No	No	No	No	Yes	Yes	No	No	No	No	No	No	No	No	No	No	Yes	No	Yes	No	No	No	No	Yes	No		Swab not taken			No	No	No	2		Not indigenous	Female
1431	37.2	78	99	18	113	79	20	No	No	No	No	No	Yes	Yes	Yes	No	No	Yes	Yes	Yes	No	No	Yes	No	No	No	No	No	No	No	No	No	No	No	No		Swab not taken			No	Yes	No	5		Not indigenous	Female
1432	36.4	78	100	16	147	89	52	No	Yes	No	No	No	No	Yes	No	No	No	No	Yes	Yes	Yes	No	Yes	No	No	No	No	No	No	No	No	No	No	No	No		Swab taken	Not detected		No	No	Yes	5	2	Not indigenous	Female
1433	36.4	75	97	16	144	92	26	No	No	No	Yes	No	No	Yes	No	Yes	No	Yes	No	No	No	No	No	No	No	No	No	No	No	No	No	No	No	No	No	Discharged	Swab taken	Not detected	-3	Yes	No	No	3	9	Not indigenous	Female
1434	36.4	115	100	22			8	No	No	No	No	No	No	Yes	No	No	No	Yes	No	No	No	No	Yes	No	No	No	No	No	No	No	No	No	No	No	No	Discharged	Swab not taken			No	No	No	3		Not indigenous	Male
1435	36.5		99	16	129	85	20	No	Yes	No	No	No	No	No	No	No	No	No	No	No	No	Yes	No	No	No	No	No	No	No	No	No	No	No	No	No	Discharged	Swab not taken			No	No	No	0		Not indigenous	Female
1436	36.1	73	98	18	161	84	55	No	No	Yes	No	No	No	Yes	Yes	Yes	No	Yes	Yes	Yes	No	No	No	No	No	No	No	No	Yes	Yes	No	No	No	No	No	Discharged	Swab taken	Not detected		Yes	No	No	5	7	Not indigenous	Male
1437	35.4		99	17	140	88	34	No	No	Yes	No	No	No	No	Yes	Yes	No	Yes	No	Yes	No	No	Yes	No	No	No	No	No	No	No	No	No	No	No	No	Discharged	Swab taken	Not detected		Yes	No	No	5	3	Not indigenous	Male
1438	36	103	98	16	177	109	27	No	No	Yes	No	No	No	Yes	Yes	Yes	No	Yes	No	No	No	No	No	No	No	No	No	No	No	No	No	No	No	No	No	Discharged	Swab taken	Not detected		Yes	No	No	4	3	Not indigenous	Male
1439	36.4	105	97	21	154	86	39	No	Yes	No	No	No	Yes	Yes	Yes	Yes	No	Yes	No	No	No	No	No	No	No	No	No	No	No	No	No	No	No	Yes	No		Swab taken	Not detected		No	Yes	No	5	23	Not indigenous	Female
1440	36.5	90	99	18	134	93	38	No	No	No	No	No	No	Yes	No	Yes	No	No	Yes	Yes	No	No	No	No	No	No	No	No	No	No	No	No	No	No	Yes		Swab not taken			No	No	No	4		Not indigenous	Female
1441							17	No	No	No	No	No	No	No	No	No	No	No	No	No	No	Yes	No	No	No	No	No	No	No	No	No	No	No	No	No		Swab not taken			No	No	No	0		Not indigenous	Male
1442	35.8	69	99	17	140	71	18	No	No	No	Yes	No	No	Yes	No	Yes	No	Yes	No	No	No	No	No	No	No	No	No	No	No	No	No	No	No	No	No	Discharged	Swab not taken		20	Yes	No	No	3	0	Not indigenous	Male
1443	37	65	97	16	149	95	53	No	No	No	No	No	No	No	Yes	Yes	No	Yes	No	Yes	No	No	Yes	No	No	Yes	No	No	Yes	No	No	No	No	No	No	Discharged	Swab not taken			No	No	No	5	2	Not indigenous	Male
1444	36.4	60	100	18	138	82	37	No	No	No	No	No	No	Yes	No	No	No	No	Yes	Yes	No	No	No	No	No	No	No	No	No	No	No	No	No	No	No		Swab taken	Not detected		No	No	No	3		Not indigenous	Male
1445							29	No	No	No	No	No	Yes	Yes	Yes	Yes	No	Yes	Yes	Yes	No	No	No	No	No	No	No	No	No	No	No	No	No	Yes	No	Discharged	Swab taken			No	Yes	No	5	3	Not indigenous	Female
1446	36.6	89	97	16	113	83	37	No	No	No	Yes	No	Yes	Yes	Yes	Yes	No	No	Yes	Yes	No	No	No	No	No	No	No	No	No	No	No	No	No	No	No	Discharged	Swab taken		5	Yes	Yes	No	5	26	Not indigenous	Male
1447	36.7	84	99	19	124	75	45	No	No	No	No	No	No	No	No	No	No	Yes	No	No	No	No	No	No	No	No	No	No	No	No	No	No	No	No	No	Discharged	Swab not taken			No	No	No	1		Not indigenous	Male
1448	36.4	89	98	24	138	85	30	No	No	No	No	No	Yes	Yes	Yes	Yes	No	Yes	Yes	Yes	No	No	No	No	No	No	No	No	No	No	No	No	No	No	No		Swab taken	Not detected		No	Yes	No	5		Not indigenous	Female
1449	36.2	84	100	18	154	94	36	No	No	Yes	No	Yes	No	Yes	No	Yes	No	No	Yes	Yes	No	No	No	No	No	No	No	No	No	No	No	No	No	No	No	Discharged	Swab taken	Not detected		Yes	Yes	No	5	10	Not indigenous	Female
1450	36.5	67	100	18	144	82	47	No	Yes	No	No	No	Yes	Yes	No	No	No	No	No	No	No	No	No	No	No	No	No	No	No	No	No	No	No	No	No	Discharged	Swab taken	Not detected		No	Yes	No	2	1	Not indigenous	Female
1451	36	81	100		122	78	34	No	Yes	No	No	No	No	Yes	No	Yes	No	No	No	Yes	No	No	No	No	No	No	No	No	No	No	No	No	No	Yes	No	Discharged	Swab taken	Not detected		No	No	No	3	1	Not indigenous	Female
1452	36.8	73	100	16	185	94	68	No	Yes	No	No	No	No	Yes	No	Yes	No	No	No	No	No	No	No	No	No	No	No	No	Yes	No	No	No	No	No	No	Discharged	Swab taken	Not detected		No	No	No	2	7	Not indigenous	Female
1453	36.3	81	98	18	110	79	47	No	No	No	No	Yes	No	Yes	Yes	Yes	No	Yes	Yes	Yes	No	No	Yes	No	Yes	Yes	No	No	Yes	Yes	No	No	Yes	Yes	No	Discharged	Swab taken	Not detected		No	Yes	No	5	9	Not indigenous	Female
1454	37.4	68	99	16	134	85	30	No	No	Yes	No	No	Yes	Yes	Yes	Yes	No	No	No	Yes	No	No	Yes	No	Yes	No	No	No	No	No	No	No	No	No	No	Discharged	Swab taken	Not detected		Yes	Yes	No	5	4	Not indigenous	Female
1455	36	85	99	22	155	81	64	No	No	No	No	No	Yes	Yes	Yes	No	No	No	No	Yes	No	No	No	No	No	No	No	Yes	Yes	No	No	No	No	No	No		Swab taken	Not detected		No	Yes	No	4		Not indigenous	Male
1456	36.5	79	97	18	120	79	26	No	Yes	No	No	No	No	Yes	Yes	No	No	Yes	Yes	Yes	No	No	No	No	No	No	No	No	No	No	No	No	No	No	No	Discharged	Swab taken	Not detected		No	No	No	5	0	Not indigenous	Female
1457	36.4	76	100	16	116	69	27	No	No	No	No	No	No	Yes	No	Yes	No	No	No	No	No	No	Yes	No	No	Yes	No	No	No	No	No	No	No	No	No		Swab taken	Not detected		No	No	No	4		Not indigenous	Female
1458							32	No	Yes	No	No	No	Yes	Yes	Yes	Yes	No	No	No	Yes	No	No	Yes	No	No	No	No	No	No	No	Yes	No	No	Yes	No	Discharged	Swab taken	Not detected		No	Yes	No	5	3	Not indigenous	Female
1459	36.4	91	96	16	146	88	61	No	Yes	No	Yes	No	No	Yes	No	Yes	No	Yes	Yes	Yes	No	No	No	No	No	No	No	No	No	No	No	No	No	No	No	Discharged	Swab taken	Not detected	0	Yes	No	No	5	4	Not indigenous	Female
1460	38.2	86	97	17	118	68	50	No	No	No	No	No	No	No	No	No	No	No	No	No	No	Yes	No	No	No	No	No	No	No	No	No	No	No	No	No		Swab not taken			No	No	No	0		Not indigenous	Female
1461	36.4	56	98	18	136	87	67	No	No	No	No	No	No	No	No	Yes	No	Yes	No	No	No	No	Yes	No	No	No	Yes	No	No	No	No	No	No	No	No		Swab taken	Not detected		No	No	No	3		Not indigenous	Male
1462	36.9	86	100	19	127	75	32	No	No	No	No	No	No	Yes	Yes	No	No	No	No	No	No	No	No	No	No	No	No	No	No	No	No	No	No	No	No		Swab not taken			No	No	No	2		Not indigenous	Female
1463	36.3	73	98	18	135	79	30	No	Yes	No	No	No	No	Yes	No	Yes	No	No	No	No	No	No	Yes	No	No	No	No	No	No	No	No	No	No	No	No	Discharged	Swab taken	Not detected		No	No	No	3	0	Not indigenous	Male
1464	37.4	110	98	16	107	75	31	No	No	No	No	No	No	No	No	No	No	Yes	No	No	No	No	No	No	No	No	No	No	No	No	No	No	No	No	No	Discharged	Swab not taken			No	No	No	1	2	Not indigenous	Male
1465	36.2	86	96	20	147	83	75	No	No	No	No	No	No	No	No	Yes	No	No	No	No	No	No	No	No	No	No	Yes	No	Yes	No	No	No	Yes	No	No		Swab taken	Not detected		No	No	No	1		Not indigenous	Female
1466	35.9	79	99	16	140	70	36	No	No	No	Yes	No	Yes	Yes	Yes	No	No	Yes	Yes	Yes	No	No	No	No	No	No	No	No	No	No	No	No	No	No	No	Discharged	Swab taken	Not detected	2	Yes	Yes	No	5	4	Not indigenous	Male
1467	35.8	80	99	18	107	72	35	No	No	No	No	No	No	Yes	No	Yes	No	Yes	No	Yes	No	No	No	No	No	No	No	No	No	No	No	No	No	No	No		Swab taken	Not detected		No	No	No	4		Not indigenous	Female
1468	37.2	91	98	16	129	83	31	No	Yes	No	No	No	No	No	No	Yes	No	Yes	No	No	No	No	Yes	No	No	No	No	No	No	No	No	No	No	No	No	Discharged	Swab taken	Not detected		No	No	No	3	1	Not indigenous	Male
1469	35.6	70	100	17	122	84	27	No	Yes	No	No	No	No	No	Yes	No	No	Yes	No	No	No	No	No	No	No	No	No	No	No	No	No	No	No	No	No	Discharged	Swab taken	Not detected		No	No	No	2	0	Not indigenous	Female
1470	36.5	73	99	17	117	68	29	No	No	No	No	No	No	Yes	No	Yes	No	Yes	Yes	Yes	No	No	No	No	No	No	No	No	No	No	No	No	No	No	No		Swab not taken			No	No	No	5		Not indigenous	Female
1471							35	Yes	Yes	No	No	No	No	Yes	No	Yes	No	No	No	No	No	No	No	No	No	No	No	No	No	No	Yes	No	No	No	No	Discharged	Swab not taken			No	No	No	2	3	Not indigenous	Male
1472		118					43	No	Yes	No	No	No	No	Yes	No	Yes	No	No	No	Yes	No	No	Yes	No	No	No	No	No	No	No	No	No	No	No	No	Discharged	Swab taken	Not detected		No	No	No	4	5	Not indigenous	Female
1473	36.6	77	97	16	128	76	29	No	No	Yes	No	No	Yes	Yes	No	No	No	No	No	No	No	No	No	No	No	No	No	No	No	No	No	No	No	No	No		Swab taken	Not detected		Yes	Yes	No	2		Not indigenous	Female
1474	37.1	100	98	18	117	83	51	No	No	No	No	No	Yes	Yes	Yes	Yes	No	Yes	Yes	No	No	No	No	No	No	No	No	No	Yes	Yes	Yes	No	No	No	No	Discharged	Swab not taken			No	Yes	No	5	7	Not indigenous	Female
1475	35.8	96	98	18	131	94	72	No	No	No	No	No	No	No	No	No	No	No	No	No	No	Yes	No	No	No	No	Yes	No	No	No	No	No	No	No	No	Discharged	Swab not taken			No	No	No	0		Not indigenous	Male
1476	35.9	85	100	16	114	80	28	No	Yes	No	No	No	Yes	Yes	No	Yes	No	No	No	Yes	No	No	No	No	No	Yes	No	No	No	No	No	No	No	No	No	Discharged	Swab taken	Not detected		No	Yes	No	5	1	Not indigenous	Female
1477	35.8	93	99	17	106	73	41	No	No	No	Yes	No	Yes	Yes	No	Yes	No	Yes	No	Yes	No	No	No	No	No	No	No	No	No	No	No	No	No	No	No	Discharged	Swab taken	Not detected	7	Yes	Yes	No	5	1	Not indigenous	Female
1478	36.3	90	95	17	130	88	25	Yes	Yes	No	No	No	No	No	No	Yes	No	Yes	No	No	No	No	No	No	No	No	No	No	No	No	No	No	No	No	No	Discharged	Swab taken	Not detected		No	No	No	2	7	Not indigenous	Male
1479	37.2	100	98	17	128	80	26	No	No	Yes	No	Yes	No	Yes	No	Yes	No	Yes	No	No	No	No	Yes	No	No	No	No	No	No	No	No	No	No	No	No	Discharged	Swab taken	Not detected		Yes	Yes	No	5	5	Not indigenous	Female
1480	36.9	96	99	17	120	83	39	No	No	Yes	No	No	Yes	No	No	Yes	No	Yes	No	Yes	No	No	No	No	No	No	No	No	No	No	No	No	No	No	No	Discharged	Swab taken	Detected		Yes	Yes	No	4	5	Not indigenous	Female
1481	36.2	80	97	18	158	90	55	No	Yes	No	No	No	Yes	Yes	No	Yes	No	Yes	No	Yes	No	No	No	No	No	No	No	No	No	No	No	No	No	Yes	No	Discharged	Swab taken	Not detected		No	Yes	No	5	3	Not indigenous	Female
1482	36.4	73	100	18	138	58	28	No	No	No	No	No	No	No	No	No	No	No	No	No	No	Yes	No	No	No	No	No	No	No	No	No	No	No	No	No		Swab not taken			No	No	No	0		Not indigenous	Male
1483	37.1	98	98	18	138	81	29	No	Yes	No	No	No	No	Yes	No	Yes	No	Yes	No	Yes	No	No	No	No	No	No	No	No	No	No	No	No	No	No	No	Discharged	Swab taken	Not detected		No	No	No	4	5	Not indigenous	Female
1484	36.5	88	97	18	118	78	37	No	No	No	No	No	No	No	No	No	No	No	No	No	No	Yes	No	No	No	No	No	No	No	No	No	No	No	No	No		Swab not taken			No	No	No	0		Not indigenous	Male
1485	36.8	62	98	18	120	50	19	No	No	No	No	No	Yes	Yes	Yes	Yes	No	Yes	Yes	Yes	No	No	No	No	No	No	No	No	No	No	Yes	No	No	No	No	Discharged	Swab taken	Not detected		No	Yes	No	5	9	Indigenous	Female
1486	35.9	96	100	20	146	69	27	Yes	No	No	No	No	Yes	No	No	Yes	No	No	No	No	No	No	No	No	No	No	No	No	No	No	No	No	No	No	No	Discharged	Swab taken	Not detected		No	Yes	No	2	0	Not indigenous	Male
1487	38.2	115	95	20	151	97	48	No	No	No	No	No	Yes	No	No	Yes	No	No	No	No	No	No	No	No	No	No	No	No	No	No	No	Yes	Yes	No	No		Swab not taken			No	Yes	No	2		Not indigenous	Male
1488	36.6	80	100	18	123	69	63	No	No	No	No	No	Yes	Yes	No	Yes	No	Yes	No	No	No	No	No	No	No	No	Yes	No	No	No	No	No	No	No	No		Swab taken	Not detected		No	Yes	No	4		Not indigenous	Female
1489	37	70	92	22	126	68	75	No	No	No	No	No	No	No	No	No	No	No	No	No	No	Yes	No	No	No	No	No	No	No	No	No	No	No	No	No		Swab not taken			No	No	No	0		Not indigenous	Male
1490	36.9	97	99	17	120	73	41	No	No	No	No	No	Yes	No	No	Yes	No	No	Yes	Yes	Yes	No	No	No	No	No	No	No	No	No	No	No	No	No	No		Swab not taken			No	Yes	Yes	5		Not indigenous	Male
1491	36.1	86	98	17	156	94	26	No	Yes	Yes	No	No	No	No	No	Yes	No	Yes	No	No	No	No	No	No	No	No	No	No	No	No	No	No	No	No	No	Discharged	Swab taken	Not detected		Yes	No	No	2	7	Not indigenous	Female
1492	35.7	118	100	20	105	67	54	No	No	No	No	No	No	No	No	No	No	No	No	No	No	Yes	No	No	No	No	No	No	No	No	No	No	No	No	No		Swab not taken			No	No	No	0		Not indigenous	Male
1493	39.4	95	98	20	193	100	55	No	No	No	No	Yes	No	Yes	No	No	No	Yes	No	Yes	No	No	Yes	No	No	No	No	No	Yes	No	No	No	No	No	No	Discharged	Swab not taken			No	Yes	No	5	4	Not indigenous	Male
1494	37.4	102	98	19	140	96	25	Yes	No	No	Yes	No	No	Yes	Yes	Yes	Yes	Yes	No	No	Yes	No	No	No	No	No	No	No	No	No	No	No	No	No	No	Discharged	Swab taken	Not detected		Yes	No	Yes	5	2	Not indigenous	Female
1495							78	No	No	No	No	No	No	No	No	No	No	No	No	No	No	Yes	No	No	No	No	No	No	No	No	No	No	No	No	No		Swab not taken			No	No	No	0		Not indigenous	Female
1496	37	78	97	18	153	81	31	No	No	No	No	No	No	Yes	No	No	No	No	No	Yes	No	No	No	No	No	No	No	No	No	No	No	No	No	No	No		Swab taken	Not detected		No	No	No	2		Not indigenous	Male
1497	36.2		98	16	113	68	36	No	No	No	No	No	No	No	No	No	No	No	No	No	No	Yes	No	No	No	No	No	No	No	No	No	No	No	No	No		Swab not taken			No	No	No	0		Not indigenous	Male
1498	35.9	68	97	16	144	84	30	No	Yes	No	No	No	No	Yes	No	No	No	No	Yes	No	No	No	No	No	No	No	No	No	No	No	No	No	No	No	No		Swab taken	Not detected		No	No	No	2	0	Not indigenous	Male
1499	35.8	62	98	18	129	84	19	No	No	No	No	No	No	Yes	No	Yes	No	Yes	No	No	No	No	Yes	No	No	No	No	No	No	No	No	No	No	No	No	Discharged	Swab not taken			No	No	No	4	5	Not indigenous	Male
1500	36.8	125	99	18	169	74	27	No	No	No	No	No	No	Yes	No	No	No	No	No	No	No	No	No	No	No	No	No	No	No	No	No	No	No	No	No		Swab taken	Not detected		No	No	No	1		Not indigenous	Female
1501	36.8	88	100	17	118	89	25	No	Yes	Yes	No	No	No	Yes	No	No	No	No	No	No	No	No	Yes	No	No	No	No	No	No	No	No	No	No	No	No	Discharged	Swab taken	Not detected		Yes	No	No	2	1	Not indigenous	Female
1502	38.6	91	96	20	116	75	41	No	No	No	No	No	No	No	No	No	No	No	No	No	No	No	No	No	No	No	No	No	No	No	No	No	Yes	No	No		Swab taken	Not detected		No	No	No	0		Not indigenous	Male
1503	36.4	75	98	18	116	75	26	No	Yes	No	No	No	Yes	Yes	Yes	Yes	No	No	No	Yes	No	No	No	No	Yes	No	No	No	No	No	No	No	No	No	No	Discharged	Swab taken	Not detected		No	Yes	No	5	1	Not indigenous	Female
1504	36.7	80	99	17	114	74	30	No	No	No	No	No	No	No	No	Yes	No	No	No	No	No	No	No	No	No	No	No	No	No	No	No	No	No	No	No		Swab taken	Not detected		No	No	No	1		Not indigenous	Female
1505	37	75	100	18	143	82	21	No	Yes	No	No	No	No	No	No	Yes	No	Yes	No	No	No	No	No	No	No	No	No	No	No	No	No	No	No	No	No	Discharged	Swab taken	Not detected		No	No	No	2	3	Not indigenous	Female
1506	37.3	98	98	16	117	81	39	No	Yes	No	No	No	No	No	No	Yes	No	Yes	No	No	No	No	Yes	No	No	No	No	No	No	No	No	No	No	No	No	Discharged	Swab taken	Not detected		No	No	No	3	2	Not indigenous	Female
1507	37.4	120	97	20	115	75	52	No	No	No	No	No	No	No	No	No	No	No	No	No	No	Yes	No	No	No	No	No	No	No	No	No	No	No	No	No		Swab taken	Not detected		No	No	No	0		Not indigenous	Female
1508	35.7	73	100	15	122	70	32	No	No	No	Yes	No	No	Yes	No	No	No	Yes	No	Yes	No	No	Yes	No	No	No	No	No	No	No	No	No	No	No	No	Discharged	Swab taken	Not detected	7	Yes	No	No	4	2	Not indigenous	Female
1509	36.5	88	98	19	130	79	26	No	Yes	No	No	Yes	No	Yes	No	Yes	No	No	No	Yes	No	No	No	No	No	No	No	No	No	No	No	No	No	No	No	Discharged	Swab taken	Not detected		No	Yes	No	4	3	Not indigenous	Female
1510	36	75	100	16	128	86	34	No	No	No	No	No	No	Yes	Yes	Yes	No	No	Yes	No	No	No	Yes	No	No	No	No	No	No	No	No	No	No	No	No	Discharged	Swab taken	Not detected		No	No	No	5	6	Not indigenous	Female
1511							17	No	No	No	No	No	No	No	No	No	No	No	No	No	No	Yes	No	No	No	No	No	No	No	No	No	No	No	No	No		Swab not taken			No	No	No	0		Not indigenous	Female
1512	36.8	80	99	16	131	80	15	No	No	No	No	No	No	Yes	No	No	No	Yes	No	No	No	No	No	Yes	No	No	No	No	No	No	No	No	No	No	No	Discharged	Swab not taken			No	No	No	3	1	Not indigenous	Male
1513	37.2	130	97	24	92	61	8	No	No	No	No	No	No	No	No	Yes	No	Yes	No	No	No	No	No	No	No	No	No	No	No	No	No	No	No	No	No	Discharged	Swab not taken			No	No	No	2	8	Not indigenous	Female
1514	36.6	88	99	18	122	83	35	No	Yes	No	No	No	No	Yes	No	No	No	No	No	No	No	No	No	No	No	No	No	No	No	No	No	No	No	No	No	Discharged	Swab not taken			No	No	No	1	0	Not indigenous	Female
1515	36	70	97	16	99	61	31	No	No	No	No	No	No	No	Yes	Yes	No	Yes	No	Yes	No	No	No	No	No	No	No	No	No	No	Yes	No	No	No	No	Discharged	Swab taken	Not detected		No	No	No	4	8	Not indigenous	Female
1516	36.3	82	100	17	99	66	26	No	Yes	No	No	No	No	Yes	Yes	Yes	No	Yes	No	No	No	No	No	No	No	No	No	No	No	No	No	No	No	No	No	Discharged	Swab taken	Not detected		No	No	No	4	7	Not indigenous	Female
1517	36.7	75	97	18	127	83	35	No	No	No	No	Yes	No	Yes	No	Yes	No	No	No	Yes	No	No	No	No	No	No	No	No	No	No	No	No	No	No	No		Swab taken	Not detected		No	Yes	No	4		Not indigenous	Female
1518	37.1	82	100	18	113	72	22	Yes	Yes	No	No	No	No	Yes	Yes	Yes	No	No	No	Yes	No	No	Yes	No	No	No	No	No	No	No	No	No	No	No	No	Discharged	Swab taken	Not detected		No	No	No	5	1	Not indigenous	Female
1519	36.4	69	97	17	107	69	30	No	No	No	No	No	No	No	No	No	No	No	No	No	No	Yes	No	No	No	No	No	No	No	No	No	No	No	No	No		Swab not taken			No	No	No	0		Not indigenous	Female
1520	37.4	69	99	19	120	78	23	No	Yes	No	No	Yes	Yes	No	No	No	No	No	No	No	No	No	Yes	No	No	No	No	No	No	No	No	No	No	No	No	Discharged	Swab taken	Not detected		No	Yes	No	3		Not indigenous	Female
1521	36.6	85	100	15	129	77	28	No	No	No	No	No	No	Yes	No	Yes	No	Yes	No	Yes	No	No	No	No	No	No	No	No	No	No	No	No	No	No	No		Swab not taken			No	No	No	4		Not indigenous	Female
1522							14	No	No	No	Yes	No	Yes	Yes	No	Yes	No	Yes	No	Yes	No	No	No	No	No	No	No	No	No	No	No	No	No	No	No	Discharged	Swab taken	Not detected	-1	Yes	Yes	No	5	3	Indigenous	Female
1523	36.9	70	100	16	101	58	30	No	No	No	Yes	No	Yes	Yes	No	No	No	Yes	Yes	Yes	No	No	No	No	No	No	No	No	No	No	No	No	No	No	No	Discharged	Swab taken	Not detected		Yes	Yes	No	5		Not indigenous	Female
1524	37.2	87	97	19	147	89	37	No	Yes	No	No	No	No	Yes	No	Yes	No	Yes	No	Yes	No	No	No	No	No	No	No	Yes	No	No	No	No	No	Yes	Yes	Discharged	Swab not taken			No	No	No	4	3	Not indigenous	Female
1525	36.9	84	98	16	125	74	47	No	No	No	No	Yes	No	No	Yes	Yes	No	No	No	Yes	No	No	No	No	No	No	No	No	No	No	No	No	No	No	No		Swab not taken			No	Yes	No	4		Not indigenous	Female
1526	36.2	68	98	16	120	73	43	No	No	No	No	No	No	Yes	No	No	No	No	No	No	No	No	No	No	No	No	No	No	No	No	No	No	No	No	No		Swab taken	Not detected		No	No	No	1		Not indigenous	Female
1527	37.8	101	96	18	110	61	33	No	Yes	Yes	No	No	Yes	Yes	No	Yes	No	Yes	No	Yes	No	No	No	No	No	No	No	No	No	No	No	No	No	No	No	Discharged	Swab taken	Not detected		Yes	Yes	No	5	1	Not indigenous	Female
1528	36.7	81	96	18	120	68	26	Yes	Yes	No	No	No	Yes	Yes	Yes	No	No	Yes	No	Yes	No	No	No	No	No	No	No	No	No	No	No	No	No	No	No	Discharged	Swab taken	Not detected		No	Yes	No	5	14	Not indigenous	Female
1529							27	No	Yes	No	No	No	Yes	Yes	No	No	No	Yes	No	Yes	No	No	No	No	Yes	No	No	No	No	No	No	No	No	No	No	Discharged	Swab taken	Not detected		No	Yes	No	5	1	Not indigenous	Female
1530	35.5	128	98	20			2	No	No	No	Yes	No	No	No	No	No	No	No	No	No	No	Yes	No	No	No	No	No	No	No	No	No	No	No	No	No	Discharged	Swab not taken			Yes	No	No	0		Not indigenous	Female
1531	36.5	73	98	17	119	84	28	No	Yes	No	No	No	No	Yes	No	Yes	No	No	No	Yes	No	No	No	No	No	No	No	No	No	No	No	No	No	No	No	Discharged	Swab taken	Not detected		No	No	No	3	65	Not indigenous	Female
1532	36.5	76	98	20	147	90	35	No	No	No	No	No	No	Yes	Yes	Yes	No	No	No	No	No	No	No	No	No	No	No	No	No	No	Yes	No	No	No	No		Swab not taken			No	No	No	3		Not indigenous	Male
1533	37	86	97	18	109		32	No	Yes	No	No	No	Yes	Yes	Yes	Yes	No	No	Yes	Yes	No	No	No	No	No	No	No	No	No	No	Yes	No	No	Yes	No	Discharged	Swab taken	Not detected		No	Yes	No	5	2	Not indigenous	Female
1534	36.8	103	98	20	114	81	24	No	No	No	No	No	Yes	Yes	Yes	Yes	Yes	Yes	Yes	No	No	No	No	No	No	No	No	No	No	No	No	No	No	No	No		Swab not taken			No	Yes	Yes	5		Not indigenous	Female
1535	36.3	99	100	18	127	76	26	No	Yes	No	No	No	No	No	No	Yes	No	No	No	No	No	No	No	No	No	No	No	No	No	No	No	No	No	No	No	Discharged	Swab taken	Not detected		No	No	No	1	2	Not indigenous	Male
1536	35.7	84	100	12	155	90	57	No	No	No	No	No	No	No	No	No	No	No	No	No	No	Yes	No	No	No	No	No	No	No	No	No	No	No	No	No		Swab not taken			No	No	No	0		Not indigenous	Female
1537	36.3	78	96	16	153	99	32	No	No	No	No	No	No	Yes	No	Yes	No	Yes	Yes	No	No	No	No	No	No	No	No	No	No	No	No	No	No	No	No		Swab taken	Not detected		No	No	No	4		Not indigenous	Male
1538	36.9	84	99	18	144	91	37	No	No	No	No	No	No	Yes	Yes	Yes	No	No	No	No	No	No	No	No	No	No	No	No	No	No	No	No	No	No	No		Swab taken	Not detected		No	No	No	3		Not indigenous	Male
1539	36.4	58	97	18	124	69	61	No	No	No	No	No	No	Yes	No	Yes	No	Yes	No	No	No	No	No	No	No	No	No	No	No	No	No	No	Yes	No	No		Swab not taken			No	No	No	3		Not indigenous	Male
1540	36.7	75	99	18	169	98	67	No	No	No	No	No	No	Yes	No	Yes	No	No	No	No	No	No	No	No	No	No	No	No	Yes	No	No	No	No	No	No		Swab taken	Not detected		No	No	No	2		Not indigenous	Male
1541	36	145	90	40	111	85	75	No	No	Yes	No	No	No	No	Yes	No	No	No	No	No	No	No	No	No	No	No	Yes	No	Yes	No	No	No	No	No	No		Swab taken	Not detected		Yes	No	No	1		Not indigenous	Male
1542	36.5	98	98	18	123	82	22	No	No	Yes	No	No	Yes	Yes	Yes	Yes	No	Yes	No	Yes	No	No	No	No	No	No	No	No	No	No	No	No	No	No	No	Discharged	Swab taken	Not detected		Yes	Yes	No	5	3	Indigenous	Male
1543	37.5	100	99	16	117	72	18	No	No	No	No	No	No	Yes	No	Yes	No	Yes	No	No	No	No	No	No	No	No	No	Yes	No	No	No	No	No	No	No	Discharged	Swab not taken			No	No	No	3	3	Not indigenous	Male
1544	37.1	85	97	18	123	73	26	No	Yes	No	No	No	No	Yes	No	Yes	No	Yes	No	Yes	No	No	No	No	No	No	No	No	No	No	No	No	No	No	No	Discharged	Swab taken	Not detected		No	No	No	4	3	Not indigenous	Female
1545	36.8	82	98	16	138	79	23	No	No	Yes	No	No	No	No	No	Yes	No	No	Yes	Yes	No	No	Yes	No	No	No	No	No	No	No	Yes	No	No	No	No	Discharged	Swab taken	Not detected		Yes	No	No	4	2	Not indigenous	Male
1546	36.6	123	95	22	134	80	37	No	No	No	No	Yes	No	Yes	Yes	Yes	No	No	Yes	Yes	No	No	No	No	No	No	No	No	No	No	No	No	Yes	No	No		Swab taken	Not detected		No	Yes	No	5		Not indigenous	Female
1547	38.6	117	98	22	125	87	12	No	No	No	No	No	Yes	Yes	No	No	No	Yes	No	No	No	No	No	No	No	No	No	No	No	No	No	No	No	No	No	Discharged	Swab taken	Not detected		No	Yes	No	3		Not indigenous	Female
1548	36.9	91	97	16	134	85	24	No	No	Yes	No	No	Yes	Yes	Yes	Yes	No	Yes	No	No	No	No	No	No	No	No	No	No	No	No	No	No	No	Yes	No	Discharged	Swab taken	Not detected		Yes	Yes	No	5	1	Not indigenous	Female
1549	36.8	90	100	18	123	80	27	No	No	No	No	No	No	No	No	No	No	Yes	No	Yes	No	No	No	No	No	No	No	No	No	No	No	No	No	No	No		Swab taken	Not detected		No	No	No	2		Not indigenous	Female
1550	36.5	66	95	19	109	73	33	No	Yes	No	No	No	No	Yes	No	Yes	No	Yes	No	Yes	No	No	No	No	No	No	No	No	No	No	No	No	No	No	No	Discharged	Swab taken	Not detected		No	No	No	4	2	Not indigenous	Female
1551	36	160	99	30	94	59	22	No	No	Yes	No	No	Yes	No	No	No	No	Yes	No	Yes	No	No	No	No	No	No	Yes	No	No	No	Yes	No	No	No	No	Discharged	Swab taken	Not detected		Yes	Yes	No	3	3	Not indigenous	Male
1552	36.3	93	96	16	107	63	35	No	No	No	No	No	Yes	Yes	Yes	No	No	Yes	No	Yes	No	No	No	No	No	No	No	No	No	No	No	No	No	No	No	Discharged	Swab not taken			No	Yes	No	5		Not indigenous	Female
1553	36.9	102	98	18	130	89	40	No	No	No	No	No	Yes	No	Yes	No	No	No	No	Yes	No	No	No	No	No	No	No	No	No	No	No	No	No	No	No	Discharged	Swab not taken			No	Yes	No	3	3	Not indigenous	Male
1554	36.2	66	100	18	101	67	29	No	No	No	No	Yes	No	Yes	Yes	Yes	Yes	Yes	Yes	Yes	No	No	No	No	No	No	No	No	No	No	No	No	No	No	No		Swab taken	Not detected		No	Yes	Yes	5		Not indigenous	Female
1555	36.1	98	99	16	130	77	24	No	Yes	No	No	No	Yes	Yes	Yes	Yes	No	No	No	Yes	No	No	No	No	No	No	No	No	No	No	No	No	No	No	No	Discharged	Swab taken	Not detected		No	Yes	No	5		Not indigenous	Female
1556	36.5	99	96	16	117	84	38	No	No	No	No	No	Yes	No	Yes	No	No	Yes	No	Yes	No	No	No	No	No	No	No	No	No	No	No	No	No	No	No		Swab not taken			No	Yes	No	4		Not indigenous	Female
1557	36.9	73	97	16	125	73	57	No	No	No	No	No	Yes	No	No	No	No	No	No	Yes	No	No	No	No	No	No	No	No	No	No	No	No	No	No	No		Swab taken	Not detected		No	Yes	No	2		Not indigenous	Female
1558	36.1	75	96	17	153	82	63	No	No	No	No	No	No	No	No	No	No	No	No	No	No	Yes	No	No	No	No	No	No	No	No	No	No	No	No	No		Swab not taken			No	No	No	0		Not indigenous	Male
1559	36.1	77	100	15	114	71	25	No	Yes	No	No	No	No	Yes	No	No	No	Yes	No	Yes	No	No	No	No	No	No	No	No	No	No	No	No	No	No	No	Discharged	Swab taken	Not detected		No	No	No	3	1	Not indigenous	Female
1560	37.1	112	99	18	140	86	30	No	Yes	No	No	Yes	Yes	Yes	No	No	No	No	No	No	No	No	No	No	No	No	No	No	No	No	No	No	Yes	No	No	Discharged	Swab taken	Not detected		No	Yes	No	3	1	Not indigenous	Female
1561	36.3	96	98	16	120	76	33	No	No	No	No	No	No	No	No	No	No	No	No	No	No	Yes	No	No	No	No	No	No	No	No	No	No	No	No	No		Swab not taken			No	No	No	0		Not indigenous	Female
1562	36.3	70	97	17	158	91	34	No	No	No	No	No	No	Yes	No	Yes	No	No	No	No	No	No	No	No	No	No	No	No	No	No	No	No	No	No	No		Swab taken	Not detected		No	No	No	2		Not indigenous	Female
1563	37.1	88	98	18	140	101	42	No	No	Yes	Yes	No	No	Yes	No	No	No	Yes	No	No	No	No	No	No	No	No	No	No	No	No	No	No	No	No	No		Swab taken	Not detected	1	Yes	No	No	2	1	Not indigenous	Male
1564	37.1	75	98	20	105	55	21	No	No	No	No	No	No	No	No	No	No	No	No	No	No	Yes	No	No	No	No	No	No	No	No	No	No	No	No	No		Swab not taken			No	No	No	0		Not indigenous	Male
1565	36.9	64	99	20	143	85	35	No	Yes	No	No	No	Yes	No	Yes	Yes	No	No	No	Yes	No	No	No	No	No	No	No	No	No	No	No	No	No	No	No	Discharged	Swab not taken			No	Yes	No	4	1	Not indigenous	Female
1566							29	No	Yes	No	No	No	No	Yes	No	No	No	No	No	Yes	No	No	No	No	No	No	No	No	No	No	No	No	No	No	No	Discharged	Swab taken	Not detected		No	No	No	2	3	Not indigenous	Female
1567	36.9	95	96	20	125	71	35	No	No	No	No	No	Yes	No	No	Yes	No	Yes	No	No	No	No	No	No	No	No	No	No	No	No	Yes	No	No	No	No		Swab taken	Not detected		No	Yes	No	3		Not indigenous	Male
1568	35.9	108	96	16	127	76	25	No	No	No	Yes	No	No	No	Yes	Yes	No	Yes	No	Yes	No	No	No	No	No	No	No	No	No	No	No	No	No	No	No	Discharged	Swab taken	Not detected	2	Yes	No	No	4	3	Not indigenous	Female
1569	36.7	76	100	16	107	69	25	No	No	No	No	No	Yes	Yes	Yes	Yes	No	No	Yes	Yes	No	No	No	No	No	Yes	No	No	No	No	No	No	No	No	No	Discharged	Swab not taken			No	Yes	No	5	7	Not indigenous	Female
1570	36.2	86	97	18	151	85	56	No	Yes	No	No	No	No	Yes	Yes	Yes	No	No	No	Yes	No	No	No	No	No	No	No	No	No	No	No	No	No	No	No	Discharged	Swab taken	Not detected		No	No	No	4	2	Not indigenous	Female
1571	36.8	88	98	18	95	64	35	No	No	No	No	No	Yes	Yes	Yes	Yes	No	Yes	No	Yes	No	No	No	No	No	No	No	No	No	No	No	No	No	No	Yes		Swab taken	Not detected		No	Yes	No	5		Not indigenous	Female
1572	37.3	76	99	18	161	99	48	No	No	No	No	No	No	No	No	No	No	No	No	No	No	Yes	No	No	No	No	No	No	No	No	Yes	No	No	No	No		Swab not taken			No	No	No	0		Not indigenous	Male
1573	36.1	64	95	20	128	62	70	No	No	No	No	No	No	No	No	No	No	No	No	No	No	Yes	No	No	No	No	No	No	No	No	No	No	No	No	No		Swab not taken			No	No	No	0		Not indigenous	Female
1574	37.9	80	98	15	141	64	48	No	No	No	No	No	No	No	No	No	No	No	No	No	No	Yes	No	No	No	No	No	No	No	No	No	No	No	No	No		Swab not taken			No	No	No	0		Not indigenous	Female
1575	36.4	85	100		127	83	26	No	Yes	No	No	No	No	No	No	Yes	No	Yes	No	No	No	No	No	No	No	No	No	No	No	No	No	No	No	No	No	Discharged	Swab not taken			No	No	No	2	0	Not indigenous	Female
1576	36.9	99	99	19	119	89	39	Yes	Yes	No	No	Yes	No	Yes	Yes	Yes	No	Yes	No	Yes	No	No	No	No	No	No	No	No	No	No	No	No	No	No	No	Discharged	Swab taken	Not detected		No	Yes	No	5	3	Not indigenous	Female
1577	35.7	93	95	16	131	94	57	No	No	No	No	No	No	No	No	No	No	No	No	No	No	Yes	No	No	No	No	No	No	No	No	No	No	No	No	No		Swab not taken			No	No	No	0		Not indigenous	Female
1578	36.7	95	100	20			9	No	No	No	No	No	No	Yes	No	No	No	No	No	No	Yes	No	No	No	No	No	No	No	No	No	No	No	No	No	No		Swab taken	Not detected		No	No	Yes	2		Not indigenous	Female
1579	36.1	97	97	18	138	85	58	No	Yes	No	No	No	No	No	No	No	No	No	Yes	No	No	No	No	No	No	No	No	No	No	No	Yes	No	No	No	No	Discharged	Swab not taken			No	No	No	1	7	Not indigenous	Female
1580	36.8	72	98	18	150	68	41	No	Yes	No	No	No	No	No	Yes	Yes	No	No	No	No	No	No	No	No	No	Yes	No	No	No	No	No	No	No	No	No	Discharged	Swab taken	Not detected		No	No	No	3	5	Not indigenous	Male
1581	36.3	56	95	18	130	73	37	No	No	No	No	No	No	No	No	No	No	No	No	No	No	Yes	No	No	No	No	No	No	No	No	No	No	No	No	No		Swab not taken			No	No	No	0		Not indigenous	Male
1582							64	No	No	No	No	No	No	No	No	No	No	No	No	No	No	Yes	No	No	No	No	No	No	No	No	No	No	No	No	No		Swab not taken			No	No	No	0		Not indigenous	Male
1583	36.3	84	98	17	150	90	51	No	No	No	No	No	No	No	No	No	No	No	No	No	No	Yes	No	No	No	No	No	No	No	No	No	No	No	No	No		Swab not taken			No	No	No	0		Not indigenous	Male
1584	37.2	105	100	16	135	78	29	No	Yes	No	No	No	No	No	No	Yes	No	Yes	No	Yes	No	No	No	No	No	No	No	No	No	No	No	No	No	No	Yes	Discharged	Swab not taken			No	No	No	3	2	Not indigenous	Female
1585	36.9	88	98	18	142	83	38	No	No	Yes	No	No	Yes	Yes	Yes	Yes	No	Yes	No	No	No	No	No	No	No	No	No	No	No	No	No	No	No	No	No	Discharged	Swab taken	Not detected		Yes	Yes	No	5		Not indigenous	Male
1586	36.6	102	100		111	75	50	No	No	No	Yes	No	No	Yes	No	Yes	No	Yes	No	No	No	No	No	No	No	No	No	No	No	No	No	No	No	No	No	Discharged	Swab taken	Not detected	2	Yes	No	No	3	2	Not indigenous	Female
1587	35.5	86	95	20	141	82	59	No	No	No	No	No	No	No	No	No	No	No	No	No	No	Yes	No	No	No	No	No	No	Yes	No	Yes	No	No	No	No		Swab not taken			No	No	No	0		Not indigenous	Female
1588	36.4	79	99	19	145	95	25	No	Yes	No	No	No	Yes	Yes	No	Yes	No	No	No	Yes	No	No	No	No	No	No	No	No	No	No	No	No	No	No	No	Discharged	Swab not taken			No	Yes	No	4	3	Not indigenous	Male
1589	36.4	90	98	20			7	No	No	No	No	No	No	No	No	Yes	No	Yes	No	No	No	No	No	No	No	No	No	No	No	No	No	No	No	No	No	Discharged	Swab taken			No	No	No	2	0	Not indigenous	Male
1590	37.6	83	99	14	122	84	35	No	No	No	No	No	No	No	No	No	No	No	No	No	No	Yes	No	No	No	No	No	No	No	No	No	No	No	No	No		Swab not taken			No	No	No	0		Not indigenous	Female
1591	36.4	66	99	18	125	85	37	No	No	No	No	No	No	No	No	No	No	No	No	No	No	Yes	No	No	No	No	No	No	No	No	No	No	No	No	No		Swab not taken			No	No	No	0		Not indigenous	Male
1592	36.7	81	97	16	134	87	44	No	Yes	No	No	No	Yes	No	No	Yes	No	No	No	Yes	No	No	No	No	No	No	No	No	No	No	No	No	No	No	No	Discharged	Swab not taken			No	Yes	No	3		Not indigenous	Male
1593	37.2	82	99	18	129	80	30	No	Yes	No	Yes	No	No	Yes	No	Yes	No	No	No	No	No	No	No	No	No	No	No	No	No	No	No	No	No	No	No	Discharged	Swab taken	Not detected		Yes	No	No	2	2	Not indigenous	Female
1594	36	87	98	11	114	88	31	No	No	No	No	No	No	No	No	No	No	No	No	No	No	Yes	No	No	No	No	No	No	No	No	No	No	No	No	No		Swab not taken			No	No	No	0		Not indigenous	Female
1595	36.5	74	100	18	134	84	40	No	Yes	No	No	No	Yes	Yes	No	Yes	No	No	No	No	No	No	No	No	No	No	No	No	No	No	No	No	No	No	No	Discharged	Swab taken	Not detected		No	Yes	No	3	1	Not indigenous	Female
1596	36.8	96	100	18	138	80	24	No	No	No	No	Yes	No	Yes	No	No	No	Yes	No	No	No	No	No	No	No	No	No	No	No	No	No	No	No	No	No		Swab taken	Not detected		No	Yes	No	3		Not indigenous	Female
1597							40	Yes	Yes	No	Yes	No	No	No	No	No	No	No	No	No	No	Yes	No	No	No	No	No	No	No	No	No	No	No	No	No		Swab taken	Not detected		Yes	No	No	0		Not indigenous	Male
1598	35.7	67	99	20	144	99	40	No	No	No	Yes	No	No	No	No	Yes	No	Yes	No	No	No	No	No	No	No	No	No	No	No	No	No	No	No	No	No	Discharged	Swab taken	Not detected	3	Yes	No	No	2	7	Not indigenous	Male
1599	36.2	56	100	20	124	76	41	No	No	No	Yes	No	No	Yes	No	Yes	No	No	Yes	No	No	No	No	No	No	No	No	No	No	No	No	No	No	No	No	Discharged	Swab taken	Not detected	-6	Yes	No	No	3	7	Not indigenous	Male
1600							37	No	No	No	Yes	No	No	Yes	Yes	Yes	No	Yes	No	Yes	No	No	No	No	No	No	No	No	No	No	No	No	No	No	No	Discharged	Swab taken	Not detected	0	Yes	No	No	5	2	Not indigenous	Male
1601	36	72	100	16	139	89	27	No	No	No	No	No	No	No	No	No	No	No	No	No	No	Yes	No	No	No	No	No	No	No	No	No	No	No	No	No		Swab taken	Not detected		No	No	No	0		Not indigenous	Male
1602	36.9	98	99	16	132	91	31	No	Yes	No	No	Yes	No	Yes	Yes	Yes	No	Yes	Yes	Yes	No	No	No	No	No	No	No	No	No	No	No	No	No	Yes	No	Discharged	Swab taken	Not detected		No	Yes	No	5	2	Not indigenous	Female
1603	36.5	69	100	15	91	55	21	No	No	No	Yes	Yes	No	Yes	No	No	No	Yes	Yes	Yes	No	No	No	No	No	No	No	No	No	No	No	No	No	No	No	Discharged	Swab taken	Not detected	-3	Yes	Yes	No	5	3	Not indigenous	Female
1604	35.5	60	99	16	148	83	29	No	No	No	Yes	No	No	Yes	No	Yes	No	Yes	No	Yes	No	No	No	No	No	No	No	No	No	No	No	No	No	No	No	Discharged	Swab taken	Not detected		Yes	No	No	4		Not indigenous	Male
1605	35.8	68	100	18	140	85	35	No	No	No	Yes	Yes	No	Yes	No	Yes	No	Yes	No	Yes	No	No	No	No	No	No	No	No	No	No	No	No	Yes	Yes	No	Discharged	Swab taken	Not detected	1	Yes	Yes	No	5	8	Not indigenous	Male
1606	36.7	55	100	18	138	80	27	No	No	No	Yes	No	No	Yes	No	Yes	No	Yes	No	No	No	No	Yes	No	No	No	No	No	No	No	No	No	No	No	No	Discharged	Swab taken	Not detected	-10	Yes	No	No	4	10	Not indigenous	Male
1607	36.5	71	100	18	153	87	24	No	No	No	No	No	No	Yes	No	Yes	No	Yes	No	Yes	No	No	No	No	No	No	No	No	No	No	No	No	No	No	No	Discharged	Swab taken	Not detected		No	No	No	4	4	Not indigenous	Female
1608	36.7	70	98	18	112	75	29	No	No	No	No	No	No	No	No	No	No	No	No	No	No	Yes	No	No	No	No	No	No	No	No	No	No	No	No	No		Swab taken	Not detected		No	No	No	0		Not indigenous	Female
1609	36	77	99	16	138	70	48	No	No	Yes	Yes	No	Yes	Yes	No	Yes	No	Yes	No	Yes	No	No	No	No	No	No	No	No	No	No	No	No	No	No	No	Discharged	Swab taken	Not detected		Yes	Yes	No	5		Not indigenous	Male
1610	36.1		96	28	125	81	51	No	No	No	No	No	No	No	No	Yes	No	No	No	No	No	No	No	No	Yes	No	No	No	No	No	No	No	No	No	No	Discharged	Swab taken	Not detected		No	No	No	2	7	Not indigenous	Female
1611	35.8	77	95	16	97	78	24	No	No	No	Yes	No	No	Yes	No	Yes	No	Yes	No	Yes	No	No	Yes	No	No	No	No	No	No	No	No	No	No	No	No	Discharged	Swab taken	Not detected	11	Yes	No	No	5	3	Not indigenous	Female
1612	36.4	65	99	18	135	98	57	No	No	No	Yes	No	Yes	No	No	Yes	No	Yes	Yes	Yes	No	No	No	No	No	No	No	No	No	No	No	No	No	No	No	Discharged	Swab taken	Not detected	-1	Yes	Yes	No	5	6	Not indigenous	Male
1613							36	No	No	No	Yes	No	No	Yes	No	Yes	No	Yes	No	No	No	No	No	No	No	No	No	No	No	No	No	No	No	No	No	Discharged	Swab taken	Not detected	11	Yes	No	No	3	10	Not indigenous	Male
1614	37.5	98	98	16			54	No	No	No	Yes	No	No	Yes	No	Yes	No	No	No	No	No	No	No	No	No	No	No	No	No	No	No	No	Yes	No	No	Discharged	Swab taken	Detected	-9	Yes	No	No	2	9	Not indigenous	Male
1615							46	No	No	No	No	No	Yes	No	No	Yes	No	Yes	No	Yes	No	No	No	No	No	No	No	No	No	No	No	No	No	No	No	Discharged	Swab taken	Not detected		No	Yes	No	4	6	Not indigenous	Female
1616							7	No	No	No	No	No	No	No	No	Yes	No	No	Yes	No	No	No	No	No	No	No	No	No	No	No	No	No	No	No	No	Discharged	Swab taken	Not detected		No	No	No	2	6	Not indigenous	Male
1617							11	No	No	No	Yes	No	Yes	No	No	Yes	No	Yes	No	No	No	No	No	No	No	No	No	No	No	No	No	No	No	No	No	Discharged	Swab taken	Not detected	-8	Yes	Yes	No	3	10	Not indigenous	Female
1618							46	No	No	No	No	No	No	No	No	No	No	No	No	No	No	Yes	No	No	No	No	No	No	No	No	No	No	No	No	No	Discharged	Swab not taken			No	No	No	0		Indigenous	Female
1619	37	83	98	18			48	No	No	No	No	No	No	Yes	No	Yes	No	No	No	No	No	No	No	No	No	No	No	No	No	No	No	No	No	No	No	Discharged	Swab taken	Not detected		No	No	No	2		Not indigenous	Male
1620	36.3	82	99	16			43	No	No	No	No	No	No	Yes	No	Yes	No	No	No	No	No	No	No	No	No	No	No	No	No	No	No	No	No	No	No	Discharged	Swab taken	Not detected		No	No	No	2		Not indigenous	Female
1621							8	No	No	No	No	No	No	No	No	No	No	No	No	No	No	Yes	No	No	No	No	No	No	No	No	No	No	No	No	No	Discharged	Swab not taken			No	No	No	0		Not indigenous	Female
1622							6	No	No	No	No	No	No	No	No	No	No	No	No	No	No	Yes	No	No	No	No	No	No	No	No	No	No	No	No	No	Discharged	Swab not taken			No	No	No	0		Not indigenous	Male
1623	37	73	99	18			15	No	No	Yes	No	No	No	No	No	Yes	No	Yes	No	No	No	No	No	No	No	No	No	No	No	No	No	No	No	No	No	Discharged	Swab taken	Not detected		Yes	No	No	2	3	Not indigenous	Female
1624	35.8	82	99	16	123	73	25	No	Yes	No	No	Yes	No	Yes	No	No	No	Yes	No	Yes	No	No	No	No	No	No	No	No	No	No	No	No	No	No	No	Discharged	Swab taken	Not detected		No	Yes	No	4	0	Not indigenous	Female
1625							39	No	No	No	Yes	Yes	No	Yes	No	No	No	No	No	Yes	No	No	No	No	No	No	No	No	No	No	No	No	No	No	No	Discharged	Swab taken	Not detected		Yes	Yes	No	3	1	Not indigenous	Male
1626							35	No	No	No	No	No	No	No	No	No	No	No	No	No	No	Yes	No	No	No	No	No	No	No	No	No	No	No	No	No		Swab not taken			No	No	No	0		Not indigenous	Female
1627	36.4	89	97	18	142	85	21	No	No	No	Yes	No	No	Yes	No	No	No	Yes	No	No	No	No	No	No	No	No	No	No	No	No	No	No	No	No	No	Discharged	Swab taken	Not detected	8	Yes	No	No	2	5	Not indigenous	Male
1628	35.8	105	98	18	114	79	24	No	No	No	Yes	No	Yes	Yes	No	Yes	No	Yes	No	No	No	No	No	No	No	No	No	No	No	No	No	No	No	No	No	Discharged	Swab taken	Not detected	13	Yes	Yes	No	4	3	Not indigenous	Female
1629	35.9	93	98	18	148	99	72	No	No	No	Yes	No	No	No	No	Yes	No	Yes	No	Yes	No	No	No	No	No	No	No	No	No	No	No	No	Yes	No	No	Discharged	Swab taken	Not detected	0	Yes	No	No	3	5	Not indigenous	Female
1630	36.1	96	98	18	116	81	39	No	No	No	Yes	No	No	Yes	No	Yes	No	Yes	No	Yes	No	No	No	No	No	No	No	No	No	No	No	No	No	No	No	Discharged	Swab not taken			Yes	No	No	4		Not indigenous	Female
1631	36.3	85	98	18	121	84	32	No	No	No	Yes	No	No	Yes	No	Yes	No	Yes	No	No	No	No	No	No	No	No	No	No	No	No	No	No	No	No	No	Discharged	Swab taken	Not detected	7	Yes	No	No	3	2	Not indigenous	Female
1632	36.1	92	100	17	156	93	24	No	Yes	No	Yes	No	No	Yes	No	Yes	No	No	No	No	No	No	No	No	No	No	No	No	No	No	No	No	No	Yes	No	Discharged	Swab taken	Not detected	1	Yes	No	No	2	4	Not indigenous	Male
1633	35.9	72	100	18	117	84	33	No	No	No	Yes	No	Yes	Yes	No	Yes	No	No	No	No	No	No	No	No	No	No	No	No	No	No	No	No	No	No	No	Discharged	Swab taken		20	Yes	Yes	No	3	2	Not indigenous	Male
1634	36.2	78	99	17	131	85	31	No	No	Yes	No	No	Yes	Yes	No	Yes	No	Yes	Yes	Yes	No	No	Yes	No	No	No	No	No	No	No	No	No	No	No	No	Discharged	Swab taken	Not detected		Yes	Yes	No	5	5	Not indigenous	Female
1635	36.2	72	100	17	125	99	26	No	No	No	Yes	No	No	Yes	Yes	Yes	No	No	No	No	No	No	No	No	No	No	No	No	No	No	No	No	No	Yes	No	Discharged	Swab taken	Not detected	-2	Yes	No	No	3	5	Not indigenous	Female
1636	36.5	92	99	19	177	121	58	No	No	No	No	No	Yes	Yes	Yes	Yes	No	Yes	No	No	No	No	Yes	No	No	No	No	No	No	No	No	No	No	No	No	Discharged	Swab not taken			No	Yes	No	5	3	Not indigenous	Female
1637	36	76	100	18	129		45	No	Yes	No	Yes	No	No	Yes	No	No	No	Yes	No	No	No	No	No	No	No	No	No	No	No	No	No	No	No	No	No	Discharged	Swab taken	Not detected	1	Yes	No	No	2	2	Not indigenous	Female
1638	35.7	86	98	19			5	No	No	No	Yes	No	No	Yes	No	Yes	No	No	No	No	No	No	No	No	No	No	No	No	No	No	No	No	No	No	No	Discharged	Swab taken	Not detected		Yes	No	No	2	5	Not indigenous	Female
1639	36.4	91	100	19	141	84	23	No	Yes	No	No	No	Yes	Yes	No	Yes	No	Yes	No	Yes	No	No	No	No	Yes	No	No	No	No	No	No	No	No	No	No	Discharged	Swab not taken			No	Yes	No	5		Not indigenous	Female
1640	36.4	96	99	19	148	87	31	No	No	No	No	No	Yes	Yes	Yes	Yes	No	No	No	Yes	No	No	No	No	No	No	No	No	No	No	No	No	No	No	No	Discharged	Swab not taken			No	Yes	No	5	3	Not indigenous	Male
1641	36.4	117	97	19	156	97	48	No	No	Yes	Yes	Yes	Yes	Yes	No	Yes	No	No	No	Yes	No	No	No	No	No	No	No	Yes	No	No	No	No	No	No	No	Discharged	Swab taken	Not detected	23	Yes	Yes	No	5	2	Not indigenous	Male
1642	36.4	74	97	19	112	74	30	Yes	Yes	Yes	Yes	No	No	Yes	No	Yes	No	Yes	Yes	No	No	No	No	No	No	No	No	No	No	No	No	No	No	No	No	Discharged	Swab taken	Not detected	0	Yes	No	No	4	2	Not indigenous	Male
1643	36.2	109	99	19	155	112	22	No	No	No	Yes	No	Yes	Yes	Yes	Yes	No	Yes	No	Yes	No	No	Yes	No	No	No	No	No	No	No	No	No	No	Yes	No	Discharged	Swab taken	Not detected		Yes	Yes	No	5		Not indigenous	Male
1644	36.4	87	98	19	177	103	53	No	No	No	Yes	No	Yes	Yes	No	Yes	No	Yes	No	No	No	No	No	No	No	No	No	No	No	No	No	No	No	No	No	Discharged	Swab taken	Not detected	0	Yes	Yes	No	4	3	Not indigenous	Male
1645	37.4	83	97	18	113	86	22	No	No	No	Yes	No	Yes	No	No	Yes	No	Yes	No	No	No	No	No	No	No	No	No	No	No	No	No	No	No	No	No	Discharged	Swab not taken		12	Yes	Yes	No	3	3	Not indigenous	Female
1646	37.2	81	98	18	128	84	29	No	No	No	No	No	Yes	Yes	No	Yes	No	Yes	Yes	No	No	No	No	No	No	No	No	No	No	No	No	No	No	Yes	No	Discharged	Swab taken	Not detected		No	Yes	No	5	2	Not indigenous	Female
1647	36.7	89	100	20	102	71	25	No	Yes	No	No	No	Yes	Yes	No	Yes	No	Yes	No	No	No	No	No	No	No	No	No	No	No	No	No	No	No	No	No	Discharged	Swab not taken			No	Yes	No	4	2	Not indigenous	Female
1648	36.3	81	98	18	149	92	32	No	Yes	No	No	No	Yes	Yes	No	No	No	No	No	Yes	No	No	No	No	No	No	No	No	No	No	No	No	No	No	No	Discharged	Swab not taken			No	Yes	No	3		Not indigenous	Male
1649	36.4	83	97	18	126	83	25	No	No	No	No	No	No	No	No	No	No	No	No	No	No	Yes	No	No	No	No	No	No	No	No	No	No	No	No	No	Discharged	Swab not taken			No	No	No	0		Not indigenous	Male
1650	37.3	87	97	19	116	79	30	No	No	No	Yes	No	Yes	No	No	No	No	Yes	No	No	No	No	No	No	No	No	No	No	No	No	No	No	No	No	No	Discharged	Swab taken	Not detected	0	Yes	Yes	No	2	11	Not indigenous	Female
1651	35.7	127	100	24			1	No	No	No	No	No	Yes	No	No	No	No	Yes	No	No	No	No	No	No	No	No	No	No	No	No	No	No	No	No	No	Discharged	Swab taken			No	Yes	No	2	17	Not indigenous	Male
1652	36.5	123	100	25			1	No	No	No	No	No	Yes	No	No	No	No	Yes	No	No	No	No	No	No	No	No	No	No	No	No	No	No	No	No	No	Discharged	Swab not taken			No	Yes	No	2	17	Not indigenous	Male
1653	36.3	102	99	24			3	No	No	No	No	No	Yes	No	No	No	No	Yes	No	No	No	No	No	No	No	No	No	No	No	No	No	No	No	No	No	Discharged	Swab not taken			No	Yes	No	2	17	Not indigenous	Male
1654	36.8	80	99	17	125	87	37	No	Yes	No	No	No	Yes	Yes	Yes	Yes	No	Yes	No	Yes	No	No	Yes	No	No	No	No	No	No	No	No	No	No	Yes	No	Discharged	Swab taken	Not detected		No	Yes	No	5		Not indigenous	Female
1655	36.1	61	100	17	128	77	20	No	No	No	Yes	No	No	Yes	Yes	No	No	No	No	No	No	No	No	No	No	No	No	No	No	No	No	No	No	No	No	Discharged	Swab taken	Not detected	5	Yes	No	No	2	3	Not indigenous	Female
1656	36.3	71	100	17	134	71	29	No	No	No	Yes	No	No	No	Yes	Yes	No	Yes	No	No	No	No	No	No	No	No	No	No	No	No	No	No	No	No	No	Discharged	Swab taken	Not detected	-6	Yes	No	No	3	7	Not indigenous	Male
1657	36.6	65	98	18	120	76	29	No	No	No	Yes	No	No	No	Yes	Yes	No	No	Yes	Yes	No	No	No	No	No	No	Yes	No	No	No	No	No	No	No	No	Discharged	Swab taken	Not detected	-2	Yes	No	No	4	3	Not indigenous	Male
1658							15	No	No	Yes	No	No	No	Yes	Yes	Yes	No	Yes	No	No	No	No	No	No	No	No	No	No	No	No	No	No	No	No	No	Discharged	Swab taken	Not detected		Yes	No	No	4	7	Not indigenous	Female
1659	36.2	100	100	17	135	81	21	No	No	No	Yes	No	No	No	No	Yes	No	No	No	No	No	No	No	No	No	No	No	No	No	No	No	No	No	No	No	Discharged	Swab not taken		8	Yes	No	No	1	15	Not indigenous	Female
1660	36.5	81	97	16	130	68	48	No	No	No	Yes	No	Yes	No	Yes	Yes	No	Yes	No	Yes	No	No	No	No	No	No	No	No	No	No	No	No	No	No	No	Discharged	Swab taken	Not detected		Yes	Yes	No	5	18	Not indigenous	Female
1661	37.1	107	100	19	184	120	54	No	No	No	Yes	No	Yes	Yes	Yes	Yes	No	Yes	Yes	Yes	No	No	No	No	No	No	No	No	No	No	No	No	No	No	No	Discharged	Swab taken	Not detected	-3	Yes	Yes	No	5	11	Not indigenous	Male
1662	36.6	74	99	18	119	70	54	No	No	No	Yes	No	Yes	Yes	Yes	Yes	No	Yes	No	No	No	No	No	No	No	No	No	No	No	No	No	No	No	Yes	No	Discharged	Swab taken	Not detected	-1	Yes	Yes	No	5	1	Not indigenous	Male
1663	36.2	98	98	16	133	74	34	No	No	Yes	No	No	No	No	No	Yes	No	No	No	No	No	No	No	No	No	No	No	No	No	No	No	No	No	No	No		Swab taken	Not detected		Yes	No	No	1		Not indigenous	Female
1664	37	91	95	18	155	100	60	No	No	No	Yes	No	Yes	Yes	No	No	No	Yes	No	No	No	No	No	No	No	No	No	No	No	No	No	No	No	No	No	Discharged	Swab taken	Not detected	3	Yes	Yes	No	3	3	Not indigenous	Female
1665	35.9	79	98	19	152	80	36	No	No	Yes	No	No	Yes	Yes	No	No	No	No	No	Yes	No	No	No	No	No	No	No	No	No	No	No	No	No	No	No	Discharged	Swab taken	Not detected		Yes	Yes	No	3		Not indigenous	Female
1666	36.8	93	98	18	140	98	56	No	No	No	No	No	No	No	No	Yes	No	Yes	No	No	No	No	No	No	No	No	No	No	No	No	No	No	Yes	No	No	Discharged	Swab taken	Not detected		No	No	No	2	2	Not indigenous	Female
1667	37.8	79	97	18	118	72	39	No	No	No	No	No	Yes	Yes	No	Yes	No	Yes	No	Yes	No	No	No	No	No	No	No	No	No	No	No	No	No	No	No	Discharged	Swab taken	Not detected		No	Yes	No	5	3	Not indigenous	Female
1668	35.2	72	96	17	122	83	56	No	No	Yes	No	No	No	Yes	No	Yes	No	Yes	No	Yes	No	No	No	No	No	No	No	No	No	No	No	No	No	No	No	Discharged	Swab taken	Not detected		Yes	No	No	4	3	Not indigenous	Male
1669	36.4	72	99	18	131	77	36	No	No	Yes	No	No	Yes	Yes	No	Yes	No	Yes	No	Yes	No	No	No	No	No	No	No	No	No	No	No	No	No	Yes	No	Discharged	Swab taken	Not detected		Yes	Yes	No	5	3	Not indigenous	Male
1670	37.6	85	97	17	128	77	35	No	No	No	Yes	No	No	Yes	No	Yes	No	Yes	No	No	No	No	No	No	No	No	No	No	No	No	No	No	No	No	No	Discharged	Swab taken	Not detected	-13	Yes	No	No	3	18	Not indigenous	Female
1671	36.5	77	98	16	134	76	33	No	No	No	Yes	No	Yes	Yes	No	No	No	Yes	No	Yes	No	No	No	No	No	No	No	No	No	No	No	No	No	No	No	Discharged	Swab taken	Not detected	20	Yes	Yes	No	4	2	Not indigenous	Male
1672	36	79	99	18	124	82	38	No	No	No	Yes	No	No	Yes	No	No	No	Yes	Yes	No	No	No	No	No	No	No	No	No	No	No	No	No	No	No	No	Discharged	Swab taken	Not detected	-11	Yes	No	No	3	13	Not indigenous	Male
1673	36.4	56	97	16	150	90	51	No	No	Yes	Yes	No	No	Yes	Yes	No	No	Yes	No	Yes	No	No	No	No	No	No	No	No	No	No	No	No	No	No	No	Discharged	Swab taken	Not detected	4	Yes	No	No	4	1	Not indigenous	Male
1674	36.2	86	100	16	96	53	24	No	No	Yes	No	No	No	Yes	Yes	Yes	No	Yes	No	Yes	No	No	No	No	No	No	No	No	No	No	No	No	No	No	No	Discharged	Swab taken	Not detected		Yes	No	No	5	7	Not indigenous	Female
1675	36.4	88	100	20	138	72	27	No	No	Yes	No	No	No	No	No	No	No	No	No	Yes	No	No	No	No	No	No	No	No	No	No	No	No	No	No	No	Discharged	Swab not taken			Yes	No	No	1	0	Not indigenous	Male
1676	36.5	80	99	14	138	79	32	No	No	Yes	No	No	No	Yes	No	Yes	No	No	Yes	Yes	No	No	No	No	No	No	No	No	No	No	No	No	No	No	No	Discharged	Swab taken	Not detected		Yes	No	No	4	3	Not indigenous	Female
1677	35.1	88	100	19	150	90	22	No	No	No	Yes	No	Yes	Yes	No	Yes	No	Yes	No	No	No	No	No	No	No	No	No	No	No	No	No	No	No	No	No	Discharged	Swab taken	Not detected	3	Yes	Yes	No	4	1	Not indigenous	Male
1678	36.5	79	98	17	137	95	46	No	No	No	Yes	No	No	No	Yes	Yes	No	No	No	Yes	No	No	No	No	No	No	No	No	No	No	No	No	No	No	No	Discharged	Swab taken	Not detected	22	Yes	No	No	3	1	Not indigenous	Male
1679	37.4	130	95	20			11	No	No	No	Yes	No	Yes	Yes	Yes	Yes	No	Yes	No	No	No	No	No	No	No	No	No	No	No	No	No	No	No	No	No	Discharged	Swab taken	Not detected	14	Yes	Yes	No	5	1	Not indigenous	Male
1680	36.6	80	96	16	146	103	32	No	No	No	Yes	No	No	No	Yes	Yes	No	No	No	Yes	No	No	No	No	No	No	No	No	No	No	No	No	No	No	No	Discharged	Swab taken	Not detected	-8	Yes	No	No	3	10	Not indigenous	Female
1681	36.5	90	96	20	130	90	15	No	No	No	Yes	No	No	Yes	Yes	Yes	No	Yes	Yes	Yes	No	No	No	No	No	No	No	No	No	No	No	No	No	Yes	No	Discharged	Swab taken	Not detected	0	Yes	No	No	5	24	Not indigenous	Male
1682	36.4	94	98	18	120	80	18	No	No	No	Yes	No	No	No	Yes	Yes	No	Yes	Yes	No	No	No	No	No	No	No	No	No	No	No	No	No	No	No	No	Discharged	Swab taken	Not detected	-29	Yes	No	No	4	8	Not indigenous	Female
1683	36.6	67	98	16	181	105	35	No	Yes	No	Yes	Yes	Yes	No	No	No	No	Yes	No	Yes	No	No	No	No	No	No	No	No	No	No	No	No	No	No	No	Discharged	Swab not taken		28	Yes	Yes	No	4	3	Not indigenous	Male
1684	36.7	81	98	18	115	94	42	No	No	No	Yes	No	No	Yes	No	Yes	No	Yes	Yes	Yes	No	No	No	No	No	No	No	No	No	No	No	No	No	No	No		Swab taken	Not detected		Yes	No	No	5		Not indigenous	Male
1685	36.5	115	98	19			21	No	No	No	Yes	No	Yes	Yes	Yes	Yes	No	Yes	Yes	Yes	No	No	Yes	No	No	No	No	No	No	No	No	No	No	Yes	No	Discharged	Swab not taken		21	Yes	Yes	No	5	3	Not indigenous	Male
1686	37	100	100	16	130	80	20	No	No	Yes	No	No	No	Yes	Yes	Yes	No	No	No	No	No	No	No	No	No	No	No	No	No	No	No	No	No	Yes	No	Discharged	Swab taken	Not detected		Yes	No	No	3	4	Not indigenous	Female
1687	36.6	98	98	16	136	75	29	No	No	No	Yes	No	No	Yes	No	Yes	No	Yes	No	No	No	No	No	No	No	No	No	No	No	No	No	No	No	No	No	Discharged	Swab taken	Not detected	3	Yes	No	No	3	2	Not indigenous	Male
1688	36.5	86	99	18	104	69	34	Yes	No	No	Yes	Yes	No	No	No	No	No	No	Yes	Yes	No	No	No	No	No	No	No	No	No	No	No	No	No	No	No	Discharged	Swab taken	Not detected	7	Yes	Yes	No	3	2	Not indigenous	Female
1689	36	83	100	16	127	70	32	No	No	No	No	No	Yes	Yes	No	No	No	Yes	No	Yes	No	No	No	No	No	No	No	No	No	No	Yes	No	No	No	No	Discharged	Swab not taken			No	Yes	No	4	3	Not indigenous	Female
1690	36.4	100	100	16	130	79	33	No	No	No	Yes	No	No	Yes	No	Yes	No	Yes	No	No	No	No	No	No	No	No	No	No	No	No	No	No	No	No	No		Swab taken	Not detected	7	Yes	No	No	3	3	Not indigenous	Female
1691	36.1	94	100	16	136		36	No	No	No	Yes	No	No	Yes	No	Yes	No	Yes	Yes	Yes	No	No	Yes	No	No	No	No	No	No	No	Yes	No	No	No	No	Discharged	Swab taken	Not detected	-10	Yes	No	No	5	14	Not indigenous	Female
1692	36.2	68	100	16	122	78	35	No	No	No	No	No	No	Yes	No	No	No	No	No	Yes	No	No	No	No	No	No	No	No	No	No	No	No	No	No	No		Swab not taken			No	No	No	2	3	Not indigenous	Female
1693	36.5	80	100	14	117	59	13	No	No	No	No	No	Yes	Yes	Yes	Yes	No	Yes	No	Yes	No	No	No	No	No	No	No	No	No	No	No	No	No	No	No	Discharged	Swab not taken			No	Yes	No	5	4	Not indigenous	Female
1694	36.2	65	99	16	112	88	63	No	No	No	Yes	No	No	Yes	No	Yes	No	Yes	No	No	No	No	No	No	No	No	No	No	No	No	No	No	No	No	No	Discharged	Swab taken	Not detected	3	Yes	No	No	3	2	Not indigenous	Female
1695	35.7	68	100	18	146	49	18	No	No	No	No	No	Yes	No	Yes	No	No	No	No	No	No	No	Yes	No	No	No	No	No	No	No	No	No	No	No	No	Discharged	Swab not taken			No	Yes	No	3	1	Not indigenous	Male
1696	36.2	83	99	18	146	80	34	No	No	No	Yes	No	Yes	Yes	No	Yes	No	Yes	No	Yes	No	No	No	No	No	No	No	No	No	No	No	No	No	No	No	Discharged	Swab not taken		25	Yes	Yes	No	5	4	Not indigenous	Male
1697	36.4	87	98	18	107	68	25	No	No	Yes	No	No	Yes	Yes	Yes	Yes	No	Yes	Yes	No	No	No	No	No	No	No	No	No	No	No	Yes	No	No	No	No	Discharged	Swab taken	Not detected		Yes	Yes	No	5	3	Not indigenous	Female
1698	36.1	86	96	17	119	67	47	No	No	Yes	No	No	No	Yes	No	Yes	No	Yes	Yes	No	No	No	No	No	No	No	No	No	No	No	No	No	No	No	No		Swab taken	Not detected		Yes	No	No	4		Not indigenous	Male
1699	36.1	92	98	18			5	No	No	No	Yes	No	No	No	No	Yes	No	Yes	No	No	No	No	No	No	No	No	No	No	No	No	No	No	No	No	No	Discharged	Swab taken	Not detected	6	Yes	No	No	2	2	Not indigenous	Male
1700	36.4	106	97	18	113	74	33	No	No	No	Yes	No	Yes	No	No	Yes	No	No	No	No	No	No	Yes	No	No	No	No	No	No	No	No	No	No	No	No	Discharged	Swab taken	Not detected	6	Yes	Yes	No	3	2	Not indigenous	Female
1701	36.6		98	18	115	63	21	No	No	No	No	No	No	Yes	No	Yes	No	Yes	No	No	No	No	No	No	No	No	No	No	No	No	No	No	No	No	No	Discharged	Swab not taken			No	No	No	3	3	Not indigenous	Female
1702	36.2	98	100	16	130	77	30	No	No	No	Yes	No	Yes	Yes	No	Yes	No	Yes	No	Yes	No	No	No	No	No	No	No	No	No	No	No	No	No	No	No	Discharged	Swab taken	Not detected	-4	Yes	Yes	No	5	5	Not indigenous	Female
1703	36.2	115	99	18	122	85	23	No	No	Yes	No	No	No	Yes	Yes	Yes	No	Yes	No	Yes	No	No	No	No	No	No	No	No	No	No	No	No	No	Yes	No	Discharged	Swab taken	Not detected		Yes	No	No	5	4	Not indigenous	Female
1704	36.7	75	100	16	130	90	28	No	No	Yes	No	No	Yes	Yes	Yes	Yes	No	Yes	No	Yes	No	No	No	No	No	No	No	No	No	No	Yes	No	No	No	No	Discharged	Swab taken	Not detected		Yes	Yes	No	5	5	Not indigenous	Female
1705	35.8	65	99	16	135	76	26	No	Yes	Yes	No	No	No	Yes	No	No	No	No	No	Yes	No	No	Yes	No	No	No	No	No	No	No	No	No	No	No	No	Discharged	Swab taken	Not detected		Yes	No	No	3	1	Not indigenous	Male
1706	36.2	79	97	17	140	86	54	No	No	Yes	Yes	No	Yes	No	No	No	No	Yes	No	Yes	No	No	No	No	No	No	No	Yes	No	No	Yes	No	No	No	No	Discharged	Swab taken	Not detected	0	Yes	Yes	No	3	7	Not indigenous	Female
1707	37.4	102	97	17	125	74	26	No	No	Yes	No	No	Yes	Yes	Yes	Yes	No	Yes	No	No	No	No	Yes	No	No	No	No	No	No	No	No	No	No	No	No	Discharged	Swab taken	Not detected		Yes	Yes	No	5	4	Not indigenous	Male
1708	35.9	88	99	19	142	80	31	No	No	No	Yes	No	No	Yes	No	No	No	No	No	Yes	No	No	Yes	No	No	No	No	No	No	No	No	No	No	No	No	Discharged	Swab taken	Not detected	7	Yes	No	No	3	3	Not indigenous	Male
1709	37.2	102	98	18			8	No	No	No	Yes	No	No	Yes	No	Yes	No	No	No	No	No	No	No	No	No	No	No	No	No	No	No	No	No	No	No	Discharged	Swab taken		-4	Yes	No	No	2	7	Not indigenous	Female
1710	36.2	68	99	16	123	70	33	No	No	Yes	Yes	No	No	Yes	No	Yes	No	Yes	No	No	No	No	No	No	No	No	No	No	No	No	No	No	No	No	No		Swab taken	Not detected	-4	Yes	No	No	3	5	Not indigenous	Female
1711	36.8	78	98	16	111	78	32	No	No	No	Yes	No	No	Yes	No	Yes	No	Yes	No	Yes	No	No	No	No	No	No	No	No	No	No	No	No	No	No	No	Discharged	Swab taken	Not detected	11	Yes	No	No	4	3	Not indigenous	Female
1712	36.3		97	18	125	83	34	No	No	No	Yes	No	No	Yes	No	No	No	Yes	Yes	Yes	No	No	Yes	Yes	No	No	No	No	No	No	No	No	No	No	No	Discharged	Swab taken	Not detected	2	Yes	No	No	5	6	Not indigenous	Female
1713	37.2	95	99	19	128	88	29	No	Yes	No	No	Yes	No	No	Yes	Yes	No	No	No	Yes	No	No	No	No	No	No	No	No	No	No	No	No	No	No	No	Discharged	Swab taken	Not detected		No	Yes	No	4	2	Not indigenous	Female
1714	36.4	85	99	20	131	85	27	No	No	No	No	No	No	No	Yes	Yes	No	Yes	No	Yes	No	No	No	No	No	No	No	No	No	No	No	No	No	No	No		Swab not taken			No	No	No	4	3	Not indigenous	Female
1715	36.4	85	98	18	130	90	43	No	No	No	Yes	No	No	Yes	Yes	Yes	No	Yes	No	Yes	No	No	No	No	No	No	No	No	No	No	No	No	No	No	No	Discharged	Swab taken	Not detected	-1	Yes	No	No	5	10	Not indigenous	Female
1716	36.2	63	98	19	154	80	42	No	No	No	Yes	No	Yes	Yes	No	Yes	No	No	No	No	No	No	No	No	No	No	No	No	No	No	No	No	No	No	No	Discharged	Swab taken	Not detected	0	Yes	Yes	No	3	5	Not indigenous	Male
1717	35.9	81	98	19	132	86	22	Yes	No	No	Yes	No	No	Yes	Yes	Yes	No	Yes	No	Yes	No	No	No	No	No	No	No	No	No	No	No	No	No	No	No	Discharged	Swab taken	Not detected	1	Yes	No	No	5	3	Not indigenous	Female
1718	36.1	95	100	18	126	96	27	No	No	No	Yes	No	No	Yes	No	Yes	No	Yes	No	Yes	No	No	No	No	No	No	No	No	No	No	No	No	No	No	No	Discharged	Swab taken	Not detected	13	Yes	No	No	4	2	Not indigenous	Female
1719	35.8	79	97	19	138	85	72	No	No	No	Yes	No	No	No	No	Yes	No	Yes	No	No	No	No	No	No	No	No	No	No	No	No	No	No	No	No	No	Discharged	Swab taken	Not detected	0	Yes	No	No	2	3	Not indigenous	Male
1720	36.2	74	99	17	129	92	35	No	No	No	Yes	No	Yes	No	No	Yes	No	No	No	Yes	No	No	No	No	No	No	No	No	No	No	Yes	No	No	No	No	Discharged	Swab taken	Detected	-2	Yes	Yes	No	3	2	Not indigenous	Male
1721	36.3	115	98	17	153	90	41	No	Yes	No	No	No	Yes	Yes	No	No	No	No	No	No	No	No	No	No	No	No	No	No	No	No	No	No	No	No	No	Transferred to ED	Swab taken			No	Yes	No	2	5	Not indigenous	Male
1722	36.1	81	95	18	133	94	43	No	No	Yes	No	Yes	No	No	Yes	Yes	No	Yes	No	Yes	No	No	No	No	No	No	No	No	No	No	No	No	No	No	No	Discharged	Swab taken	Detected		Yes	Yes	No	5	5	Not indigenous	Male
1723	36.3	87	95	24	177	100	85	No	No	No	Yes	No	No	Yes	No	No	No	Yes	No	Yes	No	No	No	No	No	No	No	No	No	No	No	No	No	Yes	No	Discharged	Swab taken	Not detected	-1	Yes	No	No	3	6	Not indigenous	Female
1724	35.9	75	98	16	130	84	23	No	No	No	No	No	Yes	No	Yes	Yes	No	Yes	No	Yes	No	No	No	No	No	No	No	No	No	No	Yes	No	No	Yes	No	Discharged	Swab not taken			No	Yes	No	5	11	Not indigenous	Female
1725	37	72	98	17	127	89	27	No	No	No	Yes	No	No	Yes	No	Yes	No	Yes	No	No	No	No	No	No	No	No	No	No	No	No	No	No	No	No	No	Discharged	Swab taken	Not detected	8	Yes	No	No	3	2	Not indigenous	Male
1726	37.5	102	99	20	114	73	25	No	No	No	No	No	Yes	Yes	No	Yes	No	Yes	No	Yes	No	No	No	No	No	No	No	No	No	No	No	No	No	No	No	Discharged	Swab not taken			No	Yes	No	5	6	Not indigenous	Female
1727	35.5	88	99	18	109	82	24	No	No	No	No	No	Yes	No	No	No	No	No	No	No	No	No	No	No	No	No	No	No	No	No	No	No	No	No	No	Discharged	Swab not taken			No	Yes	No	1	7	Not indigenous	Female
1728	35.6	56	99	17	137	101	24	No	No	No	Yes	No	Yes	No	No	No	No	No	No	Yes	No	No	No	No	No	No	No	No	No	No	No	No	No	No	No	Discharged	Swab taken	Not detected	15	Yes	Yes	No	2	2	Not indigenous	Male
1729	37.4	104	99	17			48	No	No	No	No	Yes	Yes	No	No	Yes	No	No	No	Yes	No	No	No	No	No	No	No	No	No	No	No	No	No	No	No	Discharged	Swab not taken			No	Yes	No	4	1	Not indigenous	Male
1730	36.5	81	100	18	121	83	45	No	No	No	Yes	Yes	Yes	Yes	Yes	No	No	Yes	No	Yes	No	No	No	No	No	No	No	No	No	No	No	No	No	No	No	Discharged	Swab taken	Not detected	1	Yes	Yes	No	5	1	Not indigenous	Female
1731	36.3	49	98	16	117	73	30	No	No	No	Yes	No	Yes	Yes	Yes	Yes	No	No	No	Yes	No	No	No	No	No	No	No	No	No	No	No	No	No	No	No	Discharged	Swab taken	Not detected	6	Yes	Yes	No	5	5	Not indigenous	Female
1732	36.4	66	99	18	124	77	55	No	No	No	Yes	No	Yes	Yes	No	Yes	No	Yes	No	Yes	No	No	No	No	No	No	No	No	No	No	No	No	No	No	No	Discharged	Swab taken	Not detected	4	Yes	Yes	No	5	4	Not indigenous	Male
1733	36.7	98	98	18	118	79	26	No	No	No	Yes	No	No	No	No	Yes	No	Yes	No	No	No	No	No	No	No	No	No	No	No	No	Yes	No	No	No	No	Discharged	Swab taken	Not detected	6	Yes	No	No	2	3	Not indigenous	Female
1734	36.7	68	98	16	149	98	35	No	No	No	Yes	No	No	Yes	No	Yes	No	Yes	No	No	No	No	No	No	No	No	No	No	No	No	No	No	No	No	No	Discharged	Swab taken	Not detected	11	Yes	No	No	3	2	Not indigenous	Male
1735	36	106	99	19	113	83	19	No	No	No	No	No	No	Yes	No	Yes	No	Yes	No	No	No	No	No	No	No	No	No	No	No	No	No	No	No	No	No	Discharged	Swab taken	Not detected		No	No	No	3	2	Not indigenous	Female
1736	35.5	65	98	18	141	91	32	No	No	No	Yes	No	No	No	No	Yes	No	No	No	No	No	No	No	No	No	No	No	No	No	No	No	No	No	No	No	Discharged	Swab taken	Not detected	-28	Yes	No	No	1	30	Not indigenous	Male
1737	36.3	85	99	17	113	89	21	No	No	No	Yes	No	No	No	No	Yes	No	Yes	No	No	No	No	No	No	No	No	No	No	No	No	Yes	No	No	No	No	Discharged	Swab taken	Not detected	-3	Yes	No	No	2	4	Not indigenous	Male
1738	36.4	60	99	17	113	89	20	No	No	No	Yes	No	No	Yes	Yes	Yes	No	Yes	No	No	No	No	No	No	No	No	No	No	No	No	No	No	No	No	No	Discharged	Swab taken	Not detected	0	Yes	No	No	4	1	Not indigenous	Male
1739	37	81	99	17	128	71	22	No	No	No	Yes	No	No	No	No	Yes	No	No	No	No	No	No	No	No	No	No	No	No	No	No	No	No	No	Yes	No	Discharged	Swab taken	Not detected	2	Yes	No	No	1	0	Not indigenous	Male
1740	35.8	78	98	17	122	91	37	No	No	No	Yes	No	No	Yes	No	Yes	No	Yes	No	Yes	No	No	No	No	No	No	No	No	No	No	No	No	No	No	No	Discharged	Swab taken	Not detected	0	Yes	No	No	4	3	Not indigenous	Female
1741	36.5	81	97	18	139	75	61	No	No	No	Yes	No	No	Yes	No	Yes	No	No	No	No	No	No	No	No	No	No	No	No	No	No	No	No	No	No	No	Discharged	Swab taken	Not detected	3	Yes	No	No	2	1	Not indigenous	Male
1742	36.2	96	99	20	151	94	46	No	No	No	Yes	No	No	No	No	Yes	No	Yes	No	No	No	No	No	No	No	No	No	No	No	No	No	No	No	No	No	Discharged	Swab taken	Not detected		Yes	No	No	2	2	Not indigenous	Male
1743	37	93	97	24	140	92	47	No	No	No	Yes	No	No	Yes	No	Yes	No	No	No	No	No	No	No	No	No	No	No	No	No	No	No	No	No	No	No	Discharged	Swab taken	Not detected	1	Yes	No	No	2	1	Not indigenous	Female
1744	36.1	80	99	18	148	84	20	No	Yes	No	No	No	Yes	Yes	No	Yes	No	Yes	No	No	No	No	No	No	No	No	Yes	No	No	No	No	No	No	No	No	Discharged	Swab not taken			No	Yes	No	4	3	Not indigenous	Female
1745	36.5	85	98	16	115	70	30	No	No	No	Yes	No	No	Yes	No	No	No	Yes	Yes	No	No	No	No	No	No	No	No	No	No	No	No	No	No	No	No		Swab taken			Yes	No	No	3		Not indigenous	Male
1746							24	Yes	No	No	Yes	No	No	Yes	No	Yes	No	No	No	No	No	No	No	No	No	No	No	No	No	No	No	No	No	No	No		Swab taken		-9	Yes	No	No	2	18	Not indigenous	Female
1747	36.5	94	97	17	119	87	54	No	No	No	Yes	No	Yes	Yes	No	Yes	No	Yes	No	No	No	No	No	No	No	No	No	No	No	No	Yes	No	No	No	No	Discharged	Swab taken		-2	Yes	Yes	No	4	4	Not indigenous	Female
1748	35.8	89	96	17	160	98	47	No	No	No	No	No	No	No	No	No	No	No	No	No	No	Yes	No	No	No	No	No	No	No	No	No	No	No	No	No		Swab not taken			No	No	No	0		Not indigenous	Male
1749	35.9	85	98	18	148	97	37	No	Yes	No	No	No	No	Yes	Yes	No	No	Yes	No	No	No	No	No	No	No	No	No	No	No	No	No	No	No	No	No	Discharged	Swab taken	Not detected		No	No	No	3	1	Not indigenous	Male
1750	36.5	93	98	16	118	79	38	No	Yes	No	Yes	No	No	Yes	No	No	No	No	Yes	Yes	No	No	Yes	No	No	No	No	No	No	No	Yes	No	No	Yes	No	Discharged	Swab taken	Not detected	14	Yes	No	No	4	5	Not indigenous	Female
1751	36.1	73	98	16	122	65	19	No	No	No	Yes	No	No	No	No	Yes	No	Yes	No	Yes	No	No	No	No	No	No	No	No	No	No	No	No	No	No	No	Discharged	Swab taken	Not detected	1	Yes	No	No	3	3	Not indigenous	Female
1752	36.2	88	98	18	133	91	42	No	No	No	Yes	No	No	Yes	No	No	No	No	No	No	No	No	No	No	No	No	No	No	No	No	No	No	No	No	No	Discharged	Swab taken	Not detected	13	Yes	No	No	1	1	Not indigenous	Male
1753	35.8	88	98	16	136	86	34	No	No	No	Yes	No	No	Yes	No	No	No	Yes	No	No	No	No	No	No	No	No	No	No	No	No	No	No	No	No	No		Swab taken	Not detected	13	Yes	No	No	2	1	Not indigenous	Female
1754	35.8	65	98	18	120	73	27	No	No	Yes	No	No	No	Yes	No	Yes	No	Yes	No	No	No	No	No	No	No	No	No	No	No	No	No	No	No	No	No	Discharged	Swab taken	Not detected		Yes	No	No	3		Not indigenous	Male
1755	36	90	99	18	124	97	40	No	Yes	No	Yes	No	No	Yes	No	No	No	Yes	No	No	No	No	No	No	No	No	No	No	No	No	No	No	No	No	No		Swab taken	Not detected	12	Yes	No	No	2	1	Not indigenous	Female
1756	36.5	95	97	20	161	102	63	No	Yes	No	No	No	Yes	Yes	No	No	No	Yes	No	Yes	No	No	Yes	No	No	No	No	No	No	No	No	No	No	No	No	Discharged	Swab taken	Not detected		No	Yes	No	5	2	Not indigenous	Male
1757	36.2	87	99	22	136	92	38	No	No	No	Yes	No	Yes	Yes	Yes	Yes	No	Yes	No	No	No	No	No	No	No	No	No	No	No	No	No	No	No	No	No	Discharged	Swab taken	Not detected	1	Yes	Yes	No	5	6	Not indigenous	Female
1758	36	86	98	24			7	No	No	Yes	No	No	Yes	Yes	No	Yes	No	Yes	Yes	No	No	No	No	No	No	No	No	No	No	No	No	No	No	No	No	Discharged	Swab taken	Not detected		Yes	Yes	No	5	4	Not indigenous	Female
1759	36.4	96	99	20	139	91	34	No	No	No	No	No	No	Yes	No	Yes	No	Yes	No	No	No	No	No	No	No	No	No	No	No	No	No	No	No	No	Yes	Discharged	Swab not taken			No	No	No	3		Not indigenous	Female
1760	37.2	104	97	22	121	86	59	No	Yes	No	Yes	No	Yes	Yes	No	Yes	No	No	No	No	No	No	Yes	No	No	No	No	No	No	No	No	No	No	No	No	Discharged	Swab taken	Not detected	1	Yes	Yes	No	4	2	Not indigenous	Female
1761	35.9	85	98	18	154	101	29	No	No	No	Yes	No	No	Yes	No	No	No	No	No	No	No	No	No	No	No	No	No	No	No	No	Yes	No	No	No	No	Discharged	Swab taken	Not detected	0	Yes	No	No	1	1	Not indigenous	Male
1762	36.2	91	99	16	127	81	33	No	Yes	No	No	No	Yes	No	No	Yes	No	Yes	No	No	No	No	No	No	No	No	No	No	No	No	No	No	No	No	No	Discharged	Swab taken	Not detected		No	Yes	No	3	2	Not indigenous	Male
1763	36.3	83	99	18	131	87	50	No	No	No	Yes	No	No	No	No	No	No	Yes	No	No	No	No	No	No	No	No	No	No	No	No	No	No	No	No	No	Discharged	Swab not taken		-10	Yes	No	No	1	10	Not indigenous	Female
1764	36.4	89	99	18	135	103	53	No	No	No	Yes	No	No	No	No	Yes	No	Yes	No	No	No	No	No	No	No	No	No	No	No	No	No	No	No	No	No	Discharged	Swab taken	Not detected	-2	Yes	No	No	2	2	Not indigenous	Male
1765	36.7	117	98	18	149	108	27	No	Yes	No	Yes	No	No	Yes	Yes	Yes	No	No	No	No	No	No	No	No	No	No	No	No	No	No	No	No	No	No	No	Discharged	Swab taken	Not detected	-14	Yes	No	No	3	14	Not indigenous	Female
1766	36.6	84	97	18	150	90	19	No	No	Yes	No	No	No	No	No	No	No	No	No	No	No	Yes	No	No	No	No	No	No	No	No	No	No	No	No	No	Discharged	Swab not taken			Yes	No	No	0		Not indigenous	Male
1767	37.3	96	99	18	147	95	19	No	No	No	No	No	No	Yes	No	Yes	No	Yes	No	No	No	No	No	No	No	No	No	No	No	No	No	No	No	Yes	No	Discharged	Swab not taken			No	No	No	3	3	Not indigenous	Female
1768	36	70	99	16	115	63	50	No	No	No	Yes	No	No	Yes	No	No	No	Yes	No	No	No	No	Yes	No	No	No	No	No	No	No	No	No	No	No	No	Discharged	Swab taken	Not detected	4	Yes	No	No	3	2	Not indigenous	Female
1769	36.2	63	99	18	130	87	54	No	No	No	Yes	No	No	No	No	No	No	No	No	No	No	Yes	No	No	No	No	No	No	No	No	No	No	No	No	No		Swab not taken			Yes	No	No	0		Not indigenous	Male
1770	35.9	115	99	20			4	No	No	No	Yes	Yes	No	No	No	Yes	No	No	No	No	No	No	No	No	No	No	No	No	No	No	No	No	No	No	No	Discharged	Swab taken	Not detected	8	Yes	Yes	No	2	1	Not indigenous	Male
1771	36	82	99	18	119	70	33	No	No	No	Yes	No	Yes	Yes	Yes	Yes	No	No	Yes	No	No	No	No	No	No	No	No	No	No	No	No	No	No	Yes	No	Discharged	Swab taken	Not detected	0	Yes	Yes	No	5	1	Not indigenous	Male
1772	35.8	58	99	18	144	87	45	No	No	No	Yes	No	No	Yes	Yes	Yes	No	No	No	No	No	No	No	No	No	No	No	No	No	No	No	No	No	No	No	Discharged	Swab taken	Not detected	1	Yes	No	No	3	0	Not indigenous	Male
1773	36.3	75	99	18	127	84	24	No	No	No	Yes	No	No	Yes	No	No	No	No	No	No	No	No	No	No	No	No	No	No	No	No	No	No	No	No	No	Discharged	Swab taken	Not detected	0	Yes	No	No	1	3	Not indigenous	Male
1774	35.9	82	99	18	119	74	22	No	Yes	No	No	No	No	No	Yes	Yes	No	No	No	Yes	No	No	No	No	No	No	No	No	No	No	Yes	No	No	No	No	Discharged	Swab not taken			No	No	No	3	2	Not indigenous	Female
1775	36.7	113	97	16	144	93	60	No	No	No	Yes	No	Yes	No	Yes	Yes	No	Yes	No	No	No	No	No	No	No	No	Yes	Yes	No	No	Yes	No	No	Yes	No	Discharged	Swab taken	Not detected		Yes	Yes	No	4		Not indigenous	Female
1776	36.2	80	99	18	142	86	23	No	Yes	Yes	No	No	Yes	Yes	No	Yes	No	No	No	Yes	No	No	No	No	No	No	No	No	No	No	No	No	No	Yes	No	Discharged	Swab taken	Not detected		Yes	Yes	No	4	3	Not indigenous	Female
1777	38	80	94	20	174	102	67	No	No	No	Yes	No	No	No	Yes	Yes	No	No	No	Yes	No	No	No	No	No	No	No	No	No	No	No	No	No	No	No	Discharged	Swab taken	Detected	-1	Yes	No	No	3	3	Not indigenous	Male
1778	36.2	76	99	18	132	93	27	No	No	Yes	No	No	Yes	Yes	No	No	No	No	No	Yes	No	No	No	No	No	No	No	No	No	No	No	No	No	No	No	Discharged	Swab taken	Not detected		Yes	Yes	No	3	1	Not indigenous	Female
1779	37	116	97	18	120	72	18	No	No	Yes	No	No	Yes	Yes	Yes	No	No	Yes	No	Yes	No	No	No	No	No	No	No	No	No	No	No	No	No	No	No	Discharged	Swab taken	Not detected		Yes	Yes	No	5	3	Not indigenous	Female
1780	35.9	70	99	16	125	91	47	No	No	No	Yes	No	No	No	Yes	Yes	No	Yes	No	No	No	No	No	No	No	No	No	No	No	No	No	No	No	Yes	No	Discharged	Swab taken	Not detected	5	Yes	No	No	3	2	Not indigenous	Male
1781	35.8	87	99	14	132	79	28	No	No	Yes	No	No	No	Yes	No	No	No	No	No	Yes	No	No	No	No	No	No	No	No	No	No	No	No	No	No	Yes	Discharged	Swab taken	Not detected		Yes	No	No	2	0	Not indigenous	Female
1782	35.7	52	99	19	144	88	54	No	No	No	Yes	No	No	Yes	No	Yes	No	No	Yes	No	No	No	No	No	No	No	No	No	No	No	No	No	No	No	No	Discharged	Swab taken	Not detected	2	Yes	No	No	3	4	Not indigenous	Male
1783	35.8	65	98	19	101	67	36	No	No	No	Yes	No	No	Yes	No	Yes	No	Yes	No	Yes	No	No	No	No	No	No	No	No	No	No	No	No	No	No	No	Discharged	Swab taken	Not detected	3	Yes	No	No	4	3	Not indigenous	Female
1784	35.9	62	98	16	126	70	32	No	No	No	Yes	No	Yes	Yes	No	Yes	No	No	Yes	Yes	No	No	No	No	No	No	No	No	No	No	No	No	No	No	No	Discharged	Swab taken	Not detected	-2	Yes	Yes	No	5	2	Not indigenous	Male
1785	36	65	97	16	127	82	30	No	No	No	Yes	No	Yes	Yes	No	No	No	Yes	No	Yes	No	No	No	No	No	No	No	No	No	No	No	No	No	No	No	Discharged	Swab taken	Not detected	-2	Yes	Yes	No	4	2	Not indigenous	Male
1786	36.4	91	98	18	126	67	24	No	No	No	Yes	No	Yes	Yes	No	No	No	Yes	No	Yes	No	No	No	No	No	No	No	No	No	No	Yes	No	No	No	No	Discharged	Swab taken	Not detected	2	Yes	Yes	No	4	1	Not indigenous	Male
1787	36.4	81	98	19	117	73	29	No	No	No	Yes	No	No	Yes	No	Yes	No	No	No	No	No	No	No	No	No	No	No	No	No	No	No	No	No	No	No	Discharged	Swab taken	Not detected	-7	Yes	No	No	2	14	Not indigenous	Female
1788	36.9	87	97	20	139	102	27	No	No	No	Yes	No	Yes	Yes	No	Yes	No	No	No	Yes	No	No	Yes	No	No	No	No	No	No	No	No	No	No	No	No	Discharged	Swab taken	Not detected	2	Yes	Yes	No	5	4	Not indigenous	Female
1789	36	65	100	18	110	67	35	No	No	No	No	Yes	Yes	Yes	Yes	Yes	No	Yes	No	Yes	No	No	No	No	No	No	No	No	No	No	No	No	No	Yes	No	Discharged	Swab not taken			No	Yes	No	5	3	Not indigenous	Male
1790	37.1	75	99	18	108	75	25	No	No	No	Yes	No	Yes	Yes	No	Yes	No	Yes	No	Yes	No	No	No	No	No	No	No	No	No	No	Yes	No	No	Yes	No	Discharged	Swab taken	Not detected	11	Yes	Yes	No	5	1	Not indigenous	Female
1791	35.7	79	99	17	122	87	26	No	Yes	No	No	No	No	Yes	No	Yes	No	Yes	No	No	No	No	No	No	No	No	No	No	No	No	No	No	No	No	No	Discharged	Swab not taken			No	No	No	3	1	Not indigenous	Female
1792	36.2	68	100	18	117	73	26	No	Yes	No	Yes	No	No	Yes	No	No	No	Yes	No	Yes	No	No	Yes	No	No	No	No	No	No	No	No	No	No	Yes	No	Discharged	Swab taken	Not detected	0	Yes	No	No	4	7	Not indigenous	Female
1793	36.6	82	98	18	169	100	50	No	No	No	Yes	No	No	Yes	No	Yes	No	Yes	No	No	No	No	No	No	No	No	No	No	No	No	No	No	No	No	No	Discharged	Swab taken	Not detected	5	Yes	No	No	3	4	Not indigenous	Male
1794	34.8	75	99	17	119	74	15	No	No	No	No	No	Yes	No	Yes	Yes	No	Yes	No	No	No	No	No	No	No	No	No	No	No	No	No	No	No	No	No	Discharged	Swab not taken			No	Yes	No	4	7	Not indigenous	Male
1795	37.1	96	99	16	174	130	49	No	Yes	No	Yes	No	No	Yes	No	Yes	No	Yes	No	No	No	No	No	No	No	No	No	No	No	No	No	No	No	No	No	Discharged	Swab not taken			Yes	No	No	3	3	Not indigenous	Male
1796	36.6	105	98	18	130	89	22	No	No	No	Yes	No	No	Yes	No	No	No	No	No	Yes	No	No	No	No	No	No	No	No	No	No	Yes	No	No	No	Yes	Discharged	Swab not taken		-3	Yes	No	No	2	3	Not indigenous	Female
1797	35.9	92	97	16	134	101	45	Yes	No	No	Yes	No	Yes	Yes	No	Yes	No	Yes	Yes	No	No	No	Yes	No	No	No	No	No	No	No	No	No	No	No	No	Discharged	Swab taken	Not detected	2	Yes	Yes	No	5	4	Not indigenous	Male
1798	36.3	82	96		131	89	34	No	No	No	Yes	No	Yes	Yes	No	Yes	No	Yes	No	Yes	No	No	No	No	No	No	No	No	No	No	Yes	No	No	No	No	Discharged	Swab taken	Not detected	8	Yes	Yes	No	5	3	Not indigenous	Male
1799	36.7	84	97	16	122	73	67	No	No	No	Yes	No	No	Yes	No	Yes	No	No	No	No	No	No	No	No	No	No	No	No	No	No	No	No	Yes	No	No	Discharged	Swab taken	Not detected	3	Yes	No	No	2	2	Not indigenous	Female
1800	37.4	85	96	18	132	90	20	No	Yes	No	No	No	No	No	Yes	Yes	No	Yes	No	No	No	No	No	No	No	No	No	No	No	No	Yes	No	No	No	No	Discharged	Swab not taken			No	No	No	3	7	Not indigenous	Female
1801	36	64	98		142	92	27	No	Yes	No	No	No	Yes	No	No	Yes	No	Yes	No	No	No	No	No	No	No	No	No	No	No	No	No	No	No	No	No	Discharged	Swab not taken			No	Yes	No	3	2	Not indigenous	Female
1802	36.2	82	100		138	98	25	No	Yes	Yes	No	No	Yes	Yes	Yes	No	No	Yes	No	Yes	No	No	Yes	No	No	No	No	No	No	No	No	No	No	No	No	Discharged	Swab taken	Not detected		Yes	Yes	No	5	3	Not indigenous	Female
1803	37.5	100	100		140	89	38	No	Yes	No	No	Yes	No	Yes	Yes	Yes	No	No	No	Yes	No	No	No	No	No	No	No	No	No	No	No	No	No	No	No	Discharged	Swab taken	Not detected		No	Yes	No	5	1	Not indigenous	Male
1804	36.9	106	100		136	85	30	No	No	No	No	No	Yes	Yes	Yes	No	No	No	Yes	Yes	No	No	No	No	No	Yes	No	No	No	No	No	No	No	No	No	Transferred to ED	Swab not taken			No	Yes	No	5	12	Not indigenous	Male
1805	37	91	97		139	98	35	No	No	No	No	Yes	Yes	No	Yes	No	No	No	Yes	Yes	No	No	No	No	No	Yes	No	No	No	No	No	No	No	No	No	Transferred to ED	Swab not taken			No	Yes	No	5	7	Not indigenous	Female
1806	36.3	102	97		139	101	36	No	No	Yes	No	No	Yes	No	No	Yes	No	Yes	No	Yes	No	No	No	No	No	No	No	No	No	No	No	No	No	No	No	Discharged	Swab not taken			Yes	Yes	No	4	7	Not indigenous	Female
1807	35.4	87	99	20	128	82	28	No	No	No	Yes	No	No	Yes	Yes	Yes	No	Yes	Yes	Yes	No	No	No	No	No	No	No	No	No	No	No	No	No	Yes	No	Discharged	Swab taken	Not detected		Yes	No	No	5	2	Not indigenous	Female
1808	35.8	82	100		120	75	21	No	No	Yes	No	No	Yes	Yes	Yes	Yes	No	No	No	Yes	No	No	No	No	No	No	No	No	No	No	No	No	No	No	No	Discharged	Swab taken	Not detected		Yes	Yes	No	5	4	Not indigenous	Female
1809	37	68	96	17	145	90	22	No	Yes	No	Yes	No	Yes	No	No	No	No	No	No	No	No	No	Yes	No	No	No	No	No	No	No	No	No	No	No	No	Discharged	Swab not taken		16	Yes	Yes	No	2	0	Not indigenous	Female
1810	35.8	120	99	20			4	No	No	No	Yes	No	No	No	No	Yes	No	Yes	No	No	No	No	No	No	No	No	No	No	No	No	No	No	No	No	No	Discharged	Swab not taken			Yes	No	No	2	2	Not indigenous	Female
1811	35.5	69			122	67	67	No	No	No	Yes	No	No	Yes	No	Yes	No	Yes	No	No	No	No	No	No	No	No	No	No	No	No	No	No	No	No	No	Discharged	Swab taken	Not detected		Yes	No	No	3	3	Not indigenous	Female
1812	37.6	70	98		128	90	63	No	No	No	No	No	No	Yes	No	No	No	No	No	Yes	No	No	No	No	No	No	No	No	No	No	No	No	No	No	No	Discharged	Swab not taken			No	No	No	2	1	Not indigenous	Male
1813	37.1	109	100		84	61	7	No	No	No	No	No	No	No	No	No	No	No	No	No	No	Yes	No	No	No	No	No	No	No	No	No	No	No	No	No	Discharged	Swab not taken			No	No	No	0		Not indigenous	Female
1814	36.2	84			155	105	35	No	No	No	Yes	No	No	Yes	No	Yes	No	Yes	No	Yes	No	No	No	No	No	No	No	No	No	No	No	No	No	No	No	Discharged	Swab taken	Detected	-6	Yes	No	No	4	6	Not indigenous	Female
1815	36.3	82	99		119	59	40	No	No	No	No	No	No	No	No	No	No	No	No	No	No	Yes	No	No	No	No	No	No	No	No	Yes	No	No	No	No	Discharged	Swab not taken			No	No	No	0		Not indigenous	Male
1816	36.1	75	97		125	75	31	No	No	No	Yes	No	Yes	No	No	No	No	No	Yes	No	No	No	No	No	No	No	No	No	No	No	No	No	No	No	No	Discharged	Swab taken	Not detected	4	Yes	Yes	No	2	2	Not indigenous	Male
1817	37	102	97		142	83	29	No	No	No	Yes	No	No	Yes	No	Yes	No	Yes	No	Yes	No	No	No	No	No	No	No	No	No	No	No	No	No	No	No	Discharged	Swab taken	Not detected	0	Yes	No	No	4	1	Not indigenous	Male
1818	36.4	108	99		164	115	45	No	No	No	Yes	No	No	Yes	Yes	Yes	No	Yes	Yes	No	No	No	No	No	No	No	No	No	No	No	No	No	No	Yes	No	Discharged	Swab taken	Not detected	4	Yes	No	No	5	3	Not indigenous	Male
1819	37.8	116	98		173	112	61	No	No	No	Yes	No	No	No	No	Yes	No	Yes	No	No	No	No	No	No	No	No	No	No	No	No	No	No	No	No	No	Discharged	Swab taken	Not detected	11	Yes	No	No	2	1	Not indigenous	Male
1820	36.5	84	99	18	142	89	35	No	No	No	Yes	No	No	Yes	No	Yes	No	Yes	No	Yes	No	No	No	No	No	Yes	No	No	No	No	No	No	No	Yes	No	Discharged	Swab taken	Not detected	-5	Yes	No	No	5	6	Not indigenous	Female
1821	37.6	86	96	16	120	76	28	No	No	No	No	Yes	No	Yes	Yes	Yes	No	No	No	Yes	No	No	No	No	No	No	No	No	No	No	Yes	No	No	No	No	Discharged	Swab not taken			No	Yes	No	5	1	Not indigenous	Male
1822	36.4	82	96	16	118	67	68	No	No	No	Yes	No	No	Yes	No	Yes	No	Yes	No	Yes	No	No	No	No	No	No	No	No	No	No	No	No	No	No	No	Discharged	Swab taken	Not detected	6	Yes	No	No	4	4	Not indigenous	Female
1823	35.3	78	98	17	157	95	39	No	No	No	Yes	No	Yes	Yes	No	Yes	No	Yes	Yes	No	No	No	Yes	No	No	No	No	No	No	No	No	No	No	No	No	Discharged	Swab taken	Not detected		Yes	Yes	No	5		Not indigenous	Male
1824	36.1	118	98	17	107	73	27	No	No	No	Yes	No	Yes	Yes	No	Yes	No	Yes	Yes	Yes	No	No	No	No	No	No	No	No	No	No	No	No	No	No	No	Discharged	Swab taken	Not detected	2	Yes	Yes	No	5	19	Not indigenous	Female
1825	36.7	87	99	16	113	72	26	No	No	No	Yes	No	Yes	Yes	Yes	Yes	No	Yes	Yes	Yes	No	No	No	No	Yes	No	No	No	No	No	No	No	No	No	No	Discharged	Swab not taken			Yes	Yes	No	5		Not indigenous	Female
1826	36	104	99	19	135	80	55	No	Yes	No	Yes	No	No	Yes	Yes	Yes	No	Yes	Yes	Yes	No	No	No	No	No	No	No	No	No	No	No	No	No	No	No	Discharged	Swab taken	Not detected		Yes	No	No	5		Not indigenous	Female
1827	35.9	89	99	17	134	83	29	No	No	No	Yes	No	Yes	Yes	No	No	No	No	No	Yes	No	No	No	No	No	No	No	No	No	No	No	No	No	Yes	No	Discharged	Swab taken	Detected	3	Yes	Yes	No	3	7	Not indigenous	Male
1828	36.4	110	99	17	118	99	28	No	No	No	Yes	No	No	No	No	No	No	Yes	No	No	No	No	Yes	No	No	No	No	No	No	No	Yes	No	No	Yes	No	Discharged	Swab taken	Not detected	1	Yes	No	No	2	1	Not indigenous	Female
1829	37	74	100	16	131	93	24	No	No	No	Yes	No	No	No	No	No	No	No	No	No	No	Yes	No	No	No	No	No	No	No	No	No	No	No	No	No	Discharged	Swab not taken			Yes	No	No	0		Not indigenous	Female
1830	36.2	92	99	17	139	90	47	No	No	No	Yes	No	No	Yes	No	Yes	No	No	No	Yes	No	No	No	No	No	No	No	No	No	No	No	No	No	No	No	Discharged	Swab taken	Not detected	1	Yes	No	No	3	1	Not indigenous	Female
1831	37.4	92	99		132	86	22	No	Yes	No	Yes	No	Yes	No	Yes	Yes	No	Yes	No	No	No	No	No	No	No	No	No	No	No	No	No	No	No	Yes	No	Discharged	Swab taken	Not detected	0	Yes	Yes	No	4	3	Not indigenous	Female
1832	36.8	89	98	17	157	102	52	No	No	No	Yes	No	Yes	Yes	No	Yes	No	Yes	No	Yes	No	No	Yes	No	No	No	No	No	Yes	No	Yes	No	No	No	No	Discharged	Swab not taken		22	Yes	Yes	No	5	2	Not indigenous	Male
1833	35.7	77	97	17	126	83	29	No	No	Yes	No	No	No	Yes	No	Yes	No	Yes	No	No	No	No	No	No	No	No	No	No	No	No	No	No	No	No	No	Discharged	Swab taken	Not detected		Yes	No	No	3	1	Not indigenous	Male
1834	36	60	100	17	120	85	29	No	No	No	No	No	Yes	No	Yes	Yes	No	Yes	No	Yes	No	No	No	No	No	No	No	No	No	No	No	No	No	No	No	Discharged	Swab taken	Not detected		No	Yes	No	5	4	Not indigenous	Female
1835	36	104	98	18			8	No	No	No	Yes	No	Yes	Yes	No	Yes	No	Yes	No	No	No	No	No	No	No	No	No	No	No	No	No	No	No	No	No	Discharged	Swab taken	Not detected	9	Yes	Yes	No	4	1	Not indigenous	Female
1836	36.5	67	99	17	135	98	22	No	No	Yes	No	No	Yes	Yes	Yes	Yes	No	Yes	No	Yes	No	No	No	No	No	No	No	No	No	No	Yes	No	No	Yes	No	Discharged	Swab taken	Not detected		Yes	Yes	No	5	3	Not indigenous	Female
1837	36	76	100	16	136		32	No	Yes	No	Yes	No	No	Yes	No	Yes	No	Yes	Yes	No	No	No	No	No	No	No	No	No	No	No	No	No	No	No	No		Swab taken	Not detected	-7	Yes	No	No	4	10	Not indigenous	Male
1838	35.3	84	100	16	143	93	34	Yes	No	No	Yes	No	Yes	Yes	No	Yes	No	Yes	No	Yes	No	No	No	No	No	No	No	No	No	No	No	No	No	No	No	Discharged	Swab taken	Not detected	0	Yes	Yes	No	5	4	Not indigenous	Female
1839	35.5	71	100	16	134	82	39	No	Yes	No	No	No	No	No	No	No	No	No	Yes	Yes	No	No	No	No	No	No	No	No	No	No	Yes	No	No	No	No	Discharged	Swab not taken			No	No	No	2	2	Not indigenous	Male
1840	36.7	62	98	17	124	79	35	No	No	No	Yes	No	No	No	No	Yes	No	No	No	Yes	No	No	No	No	No	No	No	No	No	No	No	No	No	No	No	Discharged	Swab taken	Not detected	10	Yes	No	No	2	1	Not indigenous	Male
1841							50	No	No	No	No	No	No	Yes	Yes	Yes	No	No	Yes	Yes	No	No	No	No	No	No	No	No	No	No	No	No	No	No	No	Discharged	Swab taken	Not detected		No	No	No	5	38	Not indigenous	Male
1842	35.8	78	98	17	142	93	35	No	No	No	Yes	Yes	No	No	No	No	No	No	Yes	Yes	No	No	No	No	No	No	No	No	No	No	No	No	No	No	No	Discharged	Swab taken	Not detected	-3	Yes	Yes	No	3	4	Not indigenous	Male
1843	36.3	77	100	18	113	68	23	No	No	No	Yes	No	Yes	No	No	Yes	No	Yes	No	Yes	No	No	No	No	No	No	No	No	No	No	Yes	No	No	No	No	Discharged	Swab not taken		20	Yes	Yes	No	4	6	Not indigenous	Female
1844	36.5	103	98	18	129	97	21	No	No	No	Yes	No	Yes	No	Yes	Yes	No	No	No	Yes	No	No	Yes	No	No	No	No	No	No	No	No	No	No	No	No	Discharged	Swab not taken		-11	Yes	Yes	No	5	7	Not indigenous	Female
1845	37	95	99	18	129	86	49	No	No	No	No	No	Yes	Yes	Yes	No	No	No	No	No	No	No	No	No	No	No	No	No	No	No	No	No	No	No	No	Discharged	Swab not taken			No	Yes	No	3	4	Not indigenous	Female
1846	36	76	100		123	99	41	No	No	Yes	No	No	Yes	Yes	No	Yes	No	Yes	No	Yes	No	No	No	No	No	No	No	No	No	No	No	No	No	No	No	Discharged	Swab taken	Not detected		Yes	Yes	No	5	7	Not indigenous	Female
1847	35.8	60	99		123	68	31	No	No	Yes	No	No	Yes	No	No	Yes	No	Yes	No	Yes	No	No	No	No	No	No	No	No	No	No	Yes	No	No	No	No	Discharged	Swab taken	Not detected		Yes	Yes	No	4	7	Not indigenous	Male
1848	36.1	73	99		115	69	40	No	No	Yes	No	No	No	No	No	Yes	No	Yes	No	Yes	No	No	No	No	No	No	No	No	No	No	No	No	No	No	No	Discharged	Swab taken	Not detected		Yes	No	No	3	6	Not indigenous	Male
1849	36.5	94	99		146	91	30	No	No	Yes	No	No	Yes	Yes	Yes	Yes	No	Yes	Yes	Yes	No	No	No	No	No	No	No	No	No	No	No	No	No	No	No	Discharged	Swab taken	Not detected		Yes	Yes	No	5	8	Not indigenous	Male
1850	36.4	75	100		110	72	21	No	No	No	No	No	Yes	Yes	Yes	Yes	No	No	No	Yes	No	No	No	No	No	Yes	No	No	No	No	Yes	No	No	No	No	Discharged	Swab not taken			No	Yes	No	5		Not indigenous	Female
1851	36.5	81	98	16	118	85	28	No	No	Yes	No	No	Yes	Yes	No	No	No	Yes	No	No	No	No	No	No	No	No	No	No	No	No	No	No	Yes	No	No	Discharged	Swab taken	Not detected		Yes	Yes	No	3	1	Not indigenous	Female
1852	37.1	89	98	17	130	86	40	No	No	No	Yes	No	No	Yes	No	No	No	Yes	No	No	No	No	Yes	No	No	No	No	No	No	No	No	No	No	No	No		Swab taken	Not detected	3	Yes	No	No	3	8	Not indigenous	Female
1853	36.3	81	98	16	128	96	40	No	No	Yes	No	No	Yes	Yes	Yes	Yes	No	Yes	Yes	No	No	No	No	No	No	No	No	No	No	No	No	No	No	No	No	Discharged	Swab taken	Not detected		Yes	Yes	No	5	1	Not indigenous	Female
1854	36.7	99	99	16	127	80	33	No	No	No	Yes	No	No	No	No	Yes	No	No	No	No	No	No	No	No	No	No	No	No	No	No	Yes	No	No	Yes	No	Discharged	Swab taken	Not detected	4	Yes	No	No	1	3	Not indigenous	Male
1855	36.6	88	98	15	125	83	35	No	No	Yes	No	No	Yes	Yes	Yes	Yes	No	No	No	Yes	No	No	No	No	No	No	No	No	No	No	No	No	No	No	No	Discharged	Swab taken	Not detected		Yes	Yes	No	5	1	Not indigenous	Female
1856	37.2	104	100		160	90	23	No	No	No	Yes	No	No	Yes	Yes	No	No	No	Yes	Yes	No	No	No	No	No	No	No	No	No	No	Yes	No	No	No	No	Discharged	Swab taken	Not detected	1	Yes	No	No	4	1	Not indigenous	Male
1857	35.5	55	99	16	151	87	34	Yes	No	Yes	Yes	No	Yes	No	No	No	No	No	No	No	No	No	No	No	No	No	No	No	No	No	No	No	No	No	No	Discharged	Swab taken	Not detected	-6	Yes	Yes	No	1	6	Not indigenous	Male
1858	36.8	88	98	18	150	95	22	No	Yes	No	No	No	No	Yes	No	Yes	No	No	No	No	No	No	No	No	No	No	No	No	No	No	No	No	No	No	No	Discharged	Swab not taken			No	No	No	2	1	Not indigenous	Male
1859	36.5	66	97	18	127	77	28	No	No	No	Yes	No	No	Yes	No	No	No	Yes	No	No	No	No	No	No	No	No	No	No	No	No	No	No	No	No	No	Discharged	Swab taken	Not detected	0	Yes	No	No	2	1	Not indigenous	Female
1860	35.7	75	99	15	139	87	30	No	No	No	Yes	No	No	Yes	Yes	Yes	No	Yes	No	No	No	No	No	No	No	No	No	No	No	No	No	No	No	No	No	Discharged	Swab taken	Not detected	-4	Yes	No	No	4	4	Not indigenous	Male
1861	36	88	99	17	124	71	25	No	No	Yes	No	No	Yes	Yes	Yes	Yes	No	Yes	No	Yes	No	No	No	No	No	No	No	No	No	No	Yes	No	No	No	No	Discharged	Swab taken	Not detected		Yes	Yes	No	5	2	Not indigenous	Female
1862	36	82	99	18	139	72	22	Yes	No	No	Yes	No	No	No	No	Yes	No	No	No	No	No	No	No	No	No	No	No	No	No	No	No	No	No	Yes	No	Discharged	Swab taken	Not detected	-23	Yes	No	No	1	24	Not indigenous	Male
1863	36.5	63	99	17	110	68	43	No	No	No	No	No	No	No	No	No	No	No	No	No	No	No	No	No	No	No	No	No	No	No	No	No	No	No	No	Transferred to ward	Swab not taken			No	No	No	0		Not indigenous	Male
1864	38	112	100	21	134	80	24	No	No	Yes	No	No	Yes	No	No	Yes	No	Yes	No	No	No	No	Yes	No	No	No	No	No	No	No	No	No	No	No	No	Discharged	Swab taken			Yes	Yes	No	4	0	Not indigenous	Female
1865	36.7	98	99	16	165	97	25	No	No	Yes	No	No	No	Yes	No	Yes	No	Yes	No	No	No	No	No	No	No	No	No	No	No	No	Yes	No	No	No	No	Discharged	Swab taken	Not detected		Yes	No	No	3	2	Not indigenous	Male
1866	36.6	95	99	16	122	87	29	No	No	Yes	No	No	No	Yes	No	Yes	No	No	No	No	No	No	No	No	No	No	No	No	No	No	No	No	No	No	No	Discharged	Swab taken	Not detected		Yes	No	No	2	8	Not indigenous	Female
1867	36.5	77	97	16	131	89	36	No	No	Yes	No	No	No	No	No	No	No	No	No	No	No	Yes	No	No	No	No	No	No	No	No	No	No	No	No	No	Discharged	Swab taken	Not detected		Yes	No	No	0		Not indigenous	Male
1868	35.3	79	99		138	85	31	No	No	No	Yes	No	No	Yes	No	No	No	Yes	No	No	No	No	No	No	No	No	No	No	No	No	No	No	No	No	No	Discharged	Swab taken	Not detected	-5	Yes	No	No	2	7	Not indigenous	Male
1869	35.4	69	99		154	117	24	No	No	Yes	Yes	No	No	Yes	No	No	No	Yes	Yes	No	No	No	No	No	Yes	No	No	No	No	No	No	No	No	No	No	Discharged	Swab taken	Not detected	5	Yes	No	No	4	3	Not indigenous	Male
1870	36.2	118			99	54	4	No	No	Yes	No	No	No	No	No	No	No	No	No	No	No	No	No	No	No	No	No	No	No	No	No	No	No	No	No	Discharged	Swab taken	Not detected		Yes	No	No	0		Not indigenous	Male
1871	36.8	67	98	16	124	84	29	No	No	No	Yes	No	No	Yes	No	Yes	No	Yes	No	No	No	No	No	No	No	No	No	No	No	No	No	No	No	No	No	Discharged	Swab taken	Not detected	1	Yes	No	No	3	1	Not indigenous	Female
1872	35.7	76	98	18	150	93	45	No	No	Yes	Yes	No	Yes	Yes	No	Yes	No	Yes	No	Yes	No	No	No	No	No	No	No	No	No	No	No	No	No	No	No	Discharged	Swab taken	Detected	0	Yes	Yes	No	5	2	Not indigenous	Male
1873	35.8	88	97	17	117	79	48	No	Yes	No	Yes	No	Yes	Yes	Yes	Yes	No	Yes	Yes	No	No	No	No	No	Yes	No	No	No	No	No	No	No	No	Yes	No	Discharged	Swab taken	Not detected	-11	Yes	Yes	No	5	13	Not indigenous	Female
1874	35.9	77	98	18	128	73	55	No	No	No	Yes	No	No	No	Yes	Yes	No	Yes	No	No	No	No	No	No	No	No	No	No	No	No	No	No	No	No	No	Discharged	Swab taken	Not detected	2	Yes	No	No	3	9	Not indigenous	Female
1875	35.8	75	98	18	128	81	39	No	No	Yes	No	No	Yes	Yes	Yes	Yes	No	Yes	No	Yes	No	No	No	No	No	No	No	No	No	No	No	No	No	Yes	No	Discharged	Swab taken	Not detected		Yes	Yes	No	5	1	Not indigenous	Male
1876	35.7	70	98	18	135	97	53	No	No	No	No	No	No	Yes	No	No	No	Yes	No	No	No	No	No	No	No	No	No	No	No	No	Yes	No	No	No	No	Discharged	Swab not taken			No	No	No	2	1	Not indigenous	Male
1877	37.3	109	98	18	116	78	30	No	Yes	No	No	Yes	No	Yes	Yes	Yes	No	No	No	Yes	No	No	No	No	No	No	No	No	No	No	No	No	No	No	No	Discharged	Swab taken	Not detected		No	Yes	No	5	47	Not indigenous	Female
1878							51	No	No	No	No	Yes	No	Yes	Yes	No	No	No	Yes	Yes	No	No	No	No	No	No	No	No	No	No	No	No	No	No	No	Discharged	Swab not taken			No	Yes	No	5	2	Not indigenous	Male
1879	35.6	76	97	16	113	77	31	No	No	Yes	No	Yes	No	Yes	No	Yes	No	Yes	Yes	Yes	No	No	No	No	No	No	No	No	No	No	No	No	No	No	No	Discharged	Swab taken	Not detected		Yes	Yes	No	5	4	Not indigenous	Female
1880	36.2	93	99	17	144	91	52	No	No	No	No	No	No	Yes	No	Yes	No	No	No	No	No	No	No	No	No	No	No	No	Yes	No	No	No	No	No	No	Discharged	Swab not taken			No	No	No	2	1	Not indigenous	Male
1881	35	77	99	17	128	66	41	No	No	No	No	No	No	No	No	No	No	No	No	No	No	Yes	No	No	No	No	No	No	No	No	No	No	No	No	No	Discharged	Swab not taken			No	No	No	0	8	Not indigenous	Female
1882	36.5	85	97	16	123	92	32	No	No	No	Yes	No	No	No	No	Yes	No	No	No	No	No	No	No	No	No	No	No	No	No	No	No	No	No	No	No	Discharged	Swab taken	Not detected	1	Yes	No	No	1	3	Not indigenous	Male
1883	36.4	71	97	16	140	88	27	No	Yes	No	No	No	No	Yes	No	Yes	No	No	No	Yes	No	No	No	No	No	No	No	No	No	No	No	No	No	No	No		Swab not taken			No	No	No	3	7	Not indigenous	Male
1884	35.7	59	98		119	73	34	No	No	Yes	No	No	No	No	Yes	No	No	No	No	No	No	No	No	No	No	No	No	No	No	No	Yes	No	No	No	No	Discharged	Swab not taken			Yes	No	No	1	2	Not indigenous	Male
1885	37	101	95	16	129	70	21	No	No	Yes	No	Yes	Yes	Yes	No	Yes	No	No	No	No	No	No	No	No	No	No	No	No	No	No	No	No	No	No	No	Discharged	Swab taken	Not detected		Yes	Yes	No	4	13	Not indigenous	Male
1886	36.8	74	99		143	76	29	No	No	No	Yes	No	No	Yes	No	Yes	No	No	Yes	Yes	No	No	No	No	No	No	Yes	No	No	No	No	No	No	No	No	Discharged	Swab taken	Not detected	7	Yes	No	No	4	1	Not indigenous	Female
1887	37.1	98	98		99	65	24	No	No	No	Yes	No	Yes	Yes	No	Yes	No	No	No	Yes	No	No	No	No	No	No	No	No	No	No	No	No	No	No	No	Discharged	Swab taken	Not detected	11	Yes	Yes	No	4	3	Not indigenous	Female
1888	37	92	97		126	90	32	No	No	Yes	No	No	No	Yes	No	No	No	No	Yes	Yes	No	No	No	No	No	No	No	No	No	No	No	No	No	No	No	Discharged	Swab taken	Not detected		Yes	No	No	3	4	Not indigenous	Female
1889	35.6	85	99	18	145	93	33	No	No	No	Yes	No	No	Yes	No	Yes	No	No	No	Yes	No	No	No	No	Yes	No	No	No	No	No	Yes	No	No	No	No	Discharged	Swab taken	Not detected	-1	Yes	No	No	4	4	Not indigenous	Male
1890	35.3	75	99	17	134	83	35	No	Yes	Yes	No	No	No	Yes	Yes	No	No	Yes	No	No	No	No	No	No	No	No	No	No	No	No	No	No	No	No	No	Discharged	Swab taken	Not detected		Yes	No	No	3	3	Not indigenous	Male
1891	35.9	115	98	17	132	106	19	No	No	No	Yes	No	Yes	Yes	No	Yes	No	Yes	No	Yes	No	No	No	No	No	No	No	No	No	No	No	No	No	No	No	Discharged	Swab taken	Not detected	4	Yes	Yes	No	5	8	Not indigenous	Male
1892	36.3	102	97	18	142	102	44	No	No	No	No	No	Yes	No	No	Yes	No	Yes	No	Yes	No	No	No	No	No	No	No	No	No	No	No	No	No	No	No	Discharged	Swab not taken			No	Yes	No	4	9	Not indigenous	Female
1893	36.7	90	97	18	116	68	45	No	No	No	Yes	No	Yes	Yes	Yes	Yes	No	Yes	No	No	No	No	No	No	No	No	No	No	No	No	No	No	No	No	No	Discharged	Swab taken	Not detected	0	Yes	Yes	No	5	12	Not indigenous	Male
1894	36.9	66	97	18	124	74	30	No	No	No	No	No	Yes	Yes	Yes	No	No	No	Yes	Yes	No	No	No	No	No	No	No	No	No	No	Yes	No	No	No	No	Discharged	Swab not taken			No	Yes	No	5	5	Not indigenous	Male
1895	37.2	74	99	18	136	84	37	No	No	No	Yes	No	No	Yes	No	Yes	No	Yes	No	Yes	No	No	No	No	No	No	No	No	No	No	No	No	No	No	No	Discharged	Swab taken	Not detected	2	Yes	No	No	4	1	Not indigenous	Female
1896	36.2	103	99	17	130	97	28	No	Yes	Yes	No	No	Yes	Yes	Yes	Yes	No	Yes	Yes	No	No	No	No	No	No	No	No	No	No	No	No	No	No	No	No	Discharged	Swab taken			Yes	Yes	No	5	2	Not indigenous	Female
1897	36.8	100	98	16	131	87	34	No	No	No	Yes	No	Yes	No	No	No	No	Yes	No	Yes	No	No	No	No	No	No	No	No	No	No	Yes	No	No	No	No	Discharged	Swab taken	Not detected	2	Yes	Yes	No	3	3	Not indigenous	Female
1898	37.6	114	98	18	141	92	43	No	No	No	No	Yes	No	No	Yes	Yes	No	No	No	Yes	No	No	No	No	No	No	No	No	No	No	No	No	No	No	No	Discharged	Swab not taken			No	Yes	No	4	3	Not indigenous	Male
1899	36.5	62	99	17	129	87	38	No	No	Yes	No	No	No	Yes	No	No	No	No	No	No	No	No	No	No	No	No	No	No	No	No	No	No	No	No	No	Discharged	Swab taken	Not detected		Yes	No	No	1	2	Not indigenous	Male
1900	36.4	94	97	18	138	84	25	No	No	Yes	No	No	Yes	Yes	No	Yes	No	Yes	No	Yes	No	No	No	No	No	No	No	No	No	No	Yes	No	No	No	No	Discharged	Swab taken	Not detected		Yes	Yes	No	5	0	Not indigenous	Male
1901	36.9	97	97	17	126	76	33	No	No	Yes	No	No	No	No	No	No	No	No	No	No	No	Yes	No	No	No	No	No	No	No	No	No	No	No	No	No	Discharged	Swab not taken			Yes	No	No	0		Not indigenous	Female
1902	36.3	71	98	16	135	77	64	No	No	No	Yes	No	No	No	No	Yes	No	No	No	No	No	No	No	No	No	No	No	No	No	No	No	No	No	No	No	Discharged	Swab taken	Not detected	16	Yes	No	No	1	2	Not indigenous	Male
1903	37.5	93	100	16	114	73	27	No	No	No	Yes	No	Yes	No	No	Yes	No	No	No	No	No	No	No	No	Yes	No	No	No	No	No	No	No	No	No	No	Discharged	Swab taken	Not detected	-2	Yes	Yes	No	3	4	Not indigenous	Female
1904	37.1	120	98	16	152	99	32	No	No	No	Yes	No	No	No	Yes	Yes	No	No	No	Yes	No	No	No	No	No	No	No	No	No	No	No	No	No	Yes	No	Discharged	Swab taken	Not detected	6	Yes	No	No	3	5	Not indigenous	Female
1905	36.2	77	98	16	154	98	27	No	No	Yes	No	No	Yes	Yes	Yes	Yes	No	Yes	Yes	Yes	No	No	No	No	No	No	No	No	No	No	No	No	No	No	No	Discharged	Swab taken	Not detected		Yes	Yes	No	5	10	Not indigenous	Male
1906	38.4	100	99	16	113	71	31	No	No	No	Yes	Yes	No	No	Yes	Yes	No	No	No	Yes	No	No	No	No	No	No	No	No	No	No	No	No	No	No	No	Discharged	Swab taken	Not detected		Yes	Yes	No	4	5	Not indigenous	Female
1907	37.9	97	99	16	116	78	66	No	No	No	Yes	Yes	No	No	No	Yes	No	Yes	No	No	No	No	No	No	No	No	No	No	No	No	No	No	No	No	No	Discharged	Swab taken	Not detected	-4	Yes	Yes	No	3	8	Not indigenous	Female
1908	36.7	92	99	16	142	84	26	No	No	No	No	No	No	Yes	No	No	No	No	No	No	No	No	No	No	No	No	No	No	No	No	No	No	No	No	No	Discharged	Swab not taken			No	No	No	1	3	Not indigenous	Female
1909	36.5	71	96	18	122	79	28	No	Yes	No	No	Yes	No	Yes	No	Yes	No	Yes	No	No	No	No	No	No	No	No	No	No	No	No	No	No	No	No	No	Discharged	Swab not taken			No	Yes	No	4	7	Not indigenous	Male
1910	37.5	90	99	17	120	77	23	No	Yes	No	Yes	No	Yes	Yes	No	No	No	Yes	Yes	Yes	No	No	No	No	No	No	No	No	No	No	No	No	No	No	No	Discharged	Swab taken	Not detected		Yes	Yes	No	5		Not indigenous	Female
1911	37.2	88	98	18	141	100	30	No	No	Yes	No	No	No	Yes	No	Yes	No	Yes	Yes	Yes	No	No	No	No	No	No	No	No	No	No	No	No	No	No	No	Discharged	Swab taken	Not detected		Yes	No	No	5	10	Not indigenous	Female
1912	36.6	85	98	16	158	98	30	No	No	No	Yes	No	Yes	Yes	Yes	No	No	Yes	No	No	No	No	No	No	No	No	No	No	No	No	No	No	No	No	No	Discharged	Swab taken	Not detected	11	Yes	Yes	No	4	3	Not indigenous	Male
1913	36.7	58	100	16	123	65	28	No	Yes	No	Yes	No	No	Yes	Yes	Yes	No	Yes	No	Yes	No	No	No	No	No	No	No	No	No	No	Yes	No	No	No	No	Discharged	Swab taken	Not detected	-6	Yes	No	No	5	20	Not indigenous	Male
1914	36.9	83	97	16	132	72	31	No	No	No	Yes	No	No	Yes	No	Yes	No	No	No	No	No	No	No	No	No	No	No	No	No	No	No	No	No	No	No	Discharged	Swab taken	Not detected	2	Yes	No	No	2	1	Not indigenous	Male
1915	37.4	90	98	16	136	85	40	No	No	No	Yes	No	Yes	No	No	Yes	No	No	No	Yes	No	No	No	No	No	No	No	No	No	No	No	No	No	No	No	Discharged	Swab taken	Detected	0	Yes	Yes	No	3	3	Not indigenous	Male
1916	37.6	96	98	16	126	80	36	No	Yes	No	Yes	No	Yes	No	No	No	No	No	Yes	Yes	No	No	Yes	No	No	No	No	No	No	No	No	No	No	No	No	Discharged	Swab taken	Not detected	3	Yes	Yes	No	4	0	Not indigenous	Female
1917	35.8	78	98	18	132	75	27	No	No	Yes	No	No	No	No	No	Yes	No	No	No	Yes	No	No	No	No	No	No	No	No	No	No	No	No	No	No	No	Discharged	Swab taken	Not detected		Yes	No	No	2	3	Not indigenous	Male
1918	36.4	69	98	17	166	98	53	No	No	No	No	No	Yes	Yes	Yes	Yes	No	No	No	Yes	No	No	No	No	No	No	No	No	Yes	Yes	Yes	No	No	No	No	Discharged	Swab not taken			No	Yes	No	5	1	Not indigenous	Male
1919	36.5	72	99	18	130	74	30	No	No	No	Yes	No	No	No	No	No	No	No	Yes	No	No	No	No	No	No	No	No	No	No	No	No	No	No	No	No	Discharged	Swab not taken		10	Yes	No	No	1	3	Not indigenous	Male
1920	36.9	90	98	18	154	102	35	No	No	No	Yes	Yes	Yes	Yes	No	No	No	No	No	Yes	No	No	No	No	No	No	No	No	No	No	No	No	No	No	No	Discharged	Swab taken	Detected	0	Yes	Yes	No	4	4	Not indigenous	Male
1921	35.9	89	96	18	133	91	27	No	No	No	Yes	No	Yes	No	No	Yes	No	Yes	No	Yes	No	No	No	No	No	No	No	No	No	No	No	No	No	No	No	Discharged	Swab taken	Not detected	-10	Yes	Yes	No	4	11	Not indigenous	Male
1922	35.9	74	98	18	162	96	65	Yes	Yes	No	Yes	No	No	Yes	No	Yes	No	Yes	No	No	No	No	No	No	No	No	No	No	No	No	No	No	No	No	No	Discharged	Swab taken	Not detected	-4	Yes	No	No	3	7	Not indigenous	Male
1923	36.9	76	74	18	151	78	51	No	No	No	No	No	No	Yes	Yes	No	No	No	No	No	No	No	No	No	No	No	No	No	No	No	No	No	No	No	No	Discharged	Swab taken			No	No	No	2	1	Not indigenous	Female
1924	36.6	65	96	18	144	74	77	No	No	No	No	No	No	No	No	No	No	No	No	No	No	Yes	No	No	No	No	No	No	Yes	Yes	No	No	No	No	No	Discharged	Swab not taken			No	No	No	0		Not indigenous	Male
1925	36.3	92	97	18	136	86	29	No	No	No	Yes	No	No	Yes	Yes	No	No	Yes	No	No	No	No	No	No	No	No	No	No	No	No	Yes	No	No	No	No	Discharged	Swab taken	Not detected	1	Yes	No	No	3	3	Not indigenous	Male
1926	37.2	105	98	18	120	80	28	No	No	No	No	Yes	Yes	Yes	Yes	Yes	No	Yes	Yes	Yes	No	No	No	No	No	No	No	No	No	No	No	No	No	No	No	Discharged	Swab not taken			No	Yes	No	5	7	Not indigenous	Female
1927	36.2	93	96	18	131	101	31	No	No	No	No	Yes	Yes	Yes	Yes	Yes	No	No	No	Yes	No	No	No	No	No	No	No	No	No	No	No	No	No	No	No	Discharged	Swab not taken			No	Yes	No	5	2	Not indigenous	Male
1928	36.4	92	99	18	149	85	27	No	Yes	No	No	No	No	Yes	No	No	No	No	No	Yes	No	No	No	No	No	No	No	No	No	No	Yes	No	No	No	No	Discharged	Swab not taken			No	No	No	2	0	Not indigenous	Male
1929							0	No	No	No	Yes	Yes	No	No	No	Yes	No	No	No	No	No	No	No	No	No	No	No	No	No	No	No	No	No	No	No	Discharged	Swab taken	Not detected	2	Yes	Yes	No	2	1	Not indigenous	Male
1930	36.6	106	97	18	159	95	36	No	No	Yes	No	Yes	Yes	Yes	Yes	Yes	No	No	Yes	Yes	No	No	Yes	No	No	No	No	No	No	No	No	No	No	No	No	Discharged	Swab taken	Not detected		Yes	Yes	No	5	3	Not indigenous	Female
1931	37.5	71	98	18	117	73	55	No	No	No	No	Yes	No	Yes	Yes	Yes	No	Yes	No	Yes	No	No	No	No	No	No	No	No	No	No	Yes	No	No	No	No	Discharged	Swab not taken			No	Yes	No	5	3	Not indigenous	Female
1932	35.7	59	98	18	151	94	48	No	No	No	Yes	No	No	Yes	No	Yes	No	Yes	No	Yes	No	No	Yes	No	No	No	No	No	Yes	No	No	No	No	No	No	Discharged	Swab taken	Not detected	0	Yes	No	No	5	5	Not indigenous	Male
1933	38.5	88	97	18	159	91	53	No	No	No	No	Yes	No	Yes	No	Yes	No	Yes	Yes	Yes	No	No	No	No	No	No	No	No	No	No	No	No	No	No	No	Discharged	Swab not taken			No	Yes	No	5	9	Not indigenous	Male
1934	36.5	76	98	18	108	69	46	No	No	Yes	No	No	No	No	No	No	No	No	No	No	No	Yes	No	No	No	No	No	No	No	No	No	No	No	No	No	Discharged	Swab not taken			Yes	No	No	0		Not indigenous	Female
1935	36.9	70	96	20	127	79	33	No	No	No	Yes	No	Yes	No	Yes	No	No	No	No	Yes	No	No	No	No	No	No	No	No	No	No	No	No	No	No	No	Discharged	Swab taken	Not detected	-7	Yes	Yes	No	3	22	Not indigenous	Female
1936	36.3	103	98	18	103	68	10	No	No	Yes	No	No	No	No	No	No	No	No	No	No	No	Yes	No	No	No	No	No	No	No	No	No	No	No	No	No	Discharged	Swab not taken			Yes	No	No	0		Not indigenous	Female
1937	36.6	93	99	18	154	104	19	No	No	No	Yes	No	No	No	Yes	Yes	No	Yes	No	No	No	No	No	No	No	No	No	No	No	No	No	No	No	No	No	Discharged	Swab taken	Not detected	-1	Yes	No	No	3	2	Not indigenous	Male
1938	37.3	118	96	18	119	84	25	No	No	No	Yes	No	No	Yes	Yes	Yes	No	No	Yes	No	No	No	No	No	No	No	No	No	No	No	Yes	No	No	Yes	No	Discharged	Swab taken	Not detected	-1	Yes	No	No	4	2	Not indigenous	Male
1939	37	108	97	16	145	91	21	No	No	No	Yes	No	No	Yes	No	Yes	No	Yes	Yes	No	No	No	No	No	No	No	No	No	No	No	No	No	No	Yes	No	Discharged	Swab taken	Not detected	2	Yes	No	No	4	3	Not indigenous	Male
1940	36	74	98	18	139	93	55	No	No	No	Yes	No	No	Yes	Yes	Yes	No	Yes	No	No	No	No	No	No	No	No	No	No	Yes	Yes	No	No	No	No	No	Discharged	Swab taken	Not detected	-2	Yes	No	No	4	3	Not indigenous	Female
1941	36.2	87	98	16	135	89	29	No	Yes	Yes	No	No	Yes	Yes	No	Yes	No	Yes	Yes	Yes	No	No	Yes	No	No	No	No	No	No	No	No	No	No	No	No	Discharged	Swab taken	Not detected		Yes	Yes	No	5	3	Not indigenous	Male
1942	36.8	94	99	18	122	85	34	No	No	Yes	No	No	Yes	Yes	No	No	No	No	No	No	No	No	No	No	Yes	No	No	No	No	No	No	No	No	No	No	Discharged	Swab taken	Not detected		Yes	Yes	No	3	2	Not indigenous	Female
1943	35.9	131	98	25			1	No	No	No	No	No	No	No	No	Yes	No	Yes	No	No	No	No	No	No	No	No	No	No	No	No	No	No	No	No	No	Discharged	Swab not taken			No	No	No	2	2	Not indigenous	Female
1944	37.1	75	100	16	124	80	19	No	No	No	Yes	No	No	Yes	No	Yes	No	No	No	No	No	No	No	No	No	No	No	No	No	No	Yes	No	No	No	No	Discharged	Swab taken	Not detected	6	Yes	No	No	2	11	Not indigenous	Female
1945	35.8	83	98	16	143	97	55	No	No	No	Yes	No	No	Yes	No	Yes	No	No	No	No	No	No	No	No	No	No	No	No	No	No	No	No	No	No	No	Discharged	Swab taken	Not detected	-12	Yes	No	No	2	15	Not indigenous	Female
1946	36.3	91	97	16	145	94	33	No	No	No	Yes	No	Yes	Yes	No	No	No	Yes	No	No	No	No	No	No	No	No	No	No	No	No	No	No	No	No	No	Discharged	Swab taken	Not detected	2	Yes	Yes	No	3	7	Not indigenous	Female
1947	36.3	94	96	18	141	90	68	No	No	No	No	No	Yes	No	Yes	No	No	Yes	Yes	Yes	No	No	No	No	No	No	No	No	No	No	No	No	No	No	No	Discharged	Swab not taken			No	Yes	No	5	5	Not indigenous	Female
1948	36.3	59	97	18	151	98	32	No	No	No	Yes	No	Yes	Yes	No	Yes	No	No	No	No	No	No	No	No	No	No	No	No	No	No	No	No	No	No	No	Discharged	Swab taken	Not detected	7	Yes	Yes	No	3	4	Not indigenous	Male
1949	38.9	127	98	20	117	69	22	No	No	No	Yes	Yes	No	No	No	Yes	No	No	No	No	No	No	No	No	No	No	No	No	No	No	No	No	No	No	No	Discharged	Swab taken	Not detected	8	Yes	Yes	No	2	2	Not indigenous	Male
1950	35.9	84	99	18	176	75	30	No	No	No	Yes	No	No	Yes	Yes	No	No	Yes	Yes	No	No	No	No	No	No	No	No	No	Yes	No	No	No	No	Yes	No	Discharged	Swab taken	Not detected	1	Yes	No	No	4	4	Not indigenous	Male
1951	36.9	78	99	14	129	78	27	No	No	No	No	No	No	Yes	No	Yes	No	Yes	No	No	No	No	No	No	No	No	No	No	No	No	No	No	No	No	No	Discharged	Swab not taken			No	No	No	3	7	Not indigenous	Male
1952	36.9	78	97	16	153	95	50	No	No	No	Yes	No	No	Yes	No	Yes	No	No	No	Yes	No	No	No	No	No	No	No	No	No	No	No	No	No	No	No	Discharged	Swab taken	Not detected	14	Yes	No	No	3	9	Not indigenous	Female
1953	36.6	84	98	17	143	86	53	No	Yes	No	No	Yes	No	No	No	No	No	No	No	Yes	No	No	Yes	No	Yes	No	No	No	No	No	No	No	No	No	No		Swab taken	Not detected		No	Yes	No	4	0	Not indigenous	Female
1954	35.8	90	100	17	119	74	22	No	No	Yes	No	No	Yes	Yes	Yes	Yes	No	Yes	No	Yes	No	No	Yes	No	No	No	No	No	No	No	Yes	No	No	No	No	Discharged	Swab taken	Not detected		Yes	Yes	No	5	4	Not indigenous	Female
1955	36.1	51	98	22	148	88	52	No	No	No	Yes	No	No	No	Yes	Yes	No	Yes	Yes	Yes	No	No	No	No	No	Yes	No	No	No	No	No	No	No	No	No	Discharged	Swab taken	Not detected	0	Yes	No	No	5	5	Not indigenous	Female
1956	36.8	79	99	17	104	71	29	No	No	No	Yes	No	No	Yes	Yes	No	No	Yes	Yes	Yes	No	No	No	No	No	No	No	No	No	No	No	No	No	No	No	Discharged	Swab taken	Not detected	1	Yes	No	No	5	3	Not indigenous	Female
1957	36.9	65	99	23	109	75	29	No	No	No	No	No	Yes	Yes	Yes	No	No	No	No	No	No	No	No	No	No	No	No	No	No	No	No	No	No	No	No	Discharged	Swab not taken			No	Yes	No	3	4	Not indigenous	Male
1958	36.3	52	99	17	128		28	No	No	No	Yes	No	No	No	No	Yes	No	Yes	No	No	No	No	No	No	No	No	No	No	No	No	No	No	No	No	No	Discharged	Swab taken	Not detected	3	Yes	No	No	2	1	Not indigenous	Male
1959	37.3	82	98	20	108	73	28	No	No	Yes	No	No	No	Yes	No	No	No	No	No	No	No	No	No	No	No	No	No	No	No	No	No	No	No	No	No	Discharged	Swab taken	Not detected		Yes	No	No	1	2	Not indigenous	Female
1960	37.2	85	100	18	105	67	20	No	No	No	Yes	No	No	No	No	Yes	No	No	No	No	No	No	No	No	No	No	No	No	No	No	Yes	No	No	No	No	Discharged	Swab taken	Not detected	-1	Yes	No	No	1	4	Not indigenous	Female
1961	36.8	77	97	17	122	78	21	No	No	No	Yes	No	No	No	No	Yes	No	No	No	No	No	No	No	No	No	No	No	No	No	No	Yes	No	No	No	No	Discharged	Swab taken	Not detected	-1	Yes	No	No	1	4	Not indigenous	Male
1962	36.1	69	99	15	134	80	29	No	No	Yes	No	No	Yes	No	No	No	No	No	No	No	No	No	No	No	No	No	No	No	No	No	No	No	No	No	No	Discharged	Swab taken	Not detected		Yes	Yes	No	1	3	Not indigenous	Female
1963	36.3	102	96	18	182	96	71	No	No	Yes	No	No	No	Yes	No	Yes	No	Yes	No	No	No	No	No	No	No	No	No	No	Yes	No	No	No	No	No	No	Discharged	Swab taken	Not detected		Yes	No	No	3	2	Not indigenous	Female
1964	35.8	73	100	16	103	65	29	No	No	No	Yes	No	Yes	Yes	No	Yes	No	No	Yes	Yes	No	No	Yes	No	No	No	No	No	No	No	No	No	No	No	No	Discharged	Swab taken	Detected	-2	Yes	Yes	No	5	3	Not indigenous	Female
1965	36.8	83	98	18	149	106	32	No	No	No	Yes	No	Yes	Yes	Yes	Yes	No	Yes	No	Yes	No	No	No	No	No	No	No	No	No	No	No	No	No	Yes	No	Discharged	Swab taken	Not detected	6	Yes	Yes	No	5	5	Not indigenous	Female
1966	37.9	91	95	16	138	88	64	No	No	No	Yes	No	No	Yes	No	Yes	No	Yes	No	No	No	No	No	No	No	No	No	No	No	No	No	No	No	No	No	Discharged	Swab taken	Not detected	5	Yes	No	No	3	2	Not indigenous	Female
1967	36.5	88	98	22	138	94	45	No	No	No	No	No	Yes	Yes	Yes	Yes	No	No	Yes	Yes	No	No	Yes	No	No	Yes	No	No	No	No	No	Yes	No	No	No	Discharged	Swab taken	Not detected		No	Yes	No	5	19	Not indigenous	Female
1968	36.2	89	96	20	131	96	34	No	No	No	Yes	No	Yes	Yes	Yes	Yes	No	Yes	No	No	No	No	No	No	No	No	No	Yes	No	No	Yes	No	No	No	No	Discharged	Swab taken	Not detected	3	Yes	Yes	No	5	3	Not indigenous	Male
1969	36.7	55	99	16	117	75	36	No	No	No	Yes	No	Yes	Yes	No	Yes	No	Yes	Yes	Yes	No	No	Yes	No	No	No	No	No	No	No	No	No	No	No	No	Discharged	Swab taken	Not detected	13	Yes	Yes	No	5	4	Not indigenous	Male
1970	36.4	71	100	16	118	83	33	No	No	Yes	No	No	No	Yes	Yes	No	No	Yes	No	Yes	No	No	Yes	No	Yes	No	No	No	No	No	No	No	No	No	No	Discharged	Swab taken	Not detected		Yes	No	No	5	4	Not indigenous	Female
1971	36.4	69	97	18	113	77	35	No	No	No	No	No	No	No	No	No	No	No	No	No	No	Yes	No	No	No	No	No	No	No	No	No	No	No	No	No	Discharged	Swab not taken			No	No	No	0		Not indigenous	Male
1972	36.3	110	98	26			2	No	No	Yes	Yes	No	No	No	No	Yes	No	Yes	No	Yes	No	No	Yes	No	Yes	No	No	No	No	No	No	No	No	No	No	Discharged	Swab taken	Not detected	10	Yes	No	No	5	2	Not indigenous	Male
1973	37	78	98	18	145	86	26	No	No	No	Yes	No	No	Yes	No	Yes	No	No	Yes	No	No	No	No	No	No	No	No	No	No	No	No	No	No	No	No	Discharged	Swab taken	Not detected	9	Yes	No	No	3	5	Not indigenous	Male
1974	36.2	66	98	16	126	78	39	No	No	No	Yes	No	No	No	No	No	No	No	No	No	No	Yes	No	No	No	No	No	No	No	No	No	No	No	No	No	Discharged	Swab not taken			Yes	No	No	0		Not indigenous	Male
1975	35.5	110	99	19	105	71	28	No	No	No	Yes	No	Yes	No	No	No	No	No	No	Yes	No	No	No	No	Yes	No	No	No	No	No	No	No	No	No	No	Discharged	Swab taken	Not detected	1	Yes	Yes	No	3	2	Not indigenous	Female
1976	36.8	81	97	16	145	96	28	No	Yes	No	No	Yes	No	Yes	No	Yes	No	Yes	No	Yes	No	No	No	No	No	No	No	No	No	No	Yes	No	No	No	No	Discharged	Swab not taken			No	Yes	No	5	4	Not indigenous	Female
1977	36.7	97	96	17	110	69	18	No	No	No	Yes	No	Yes	Yes	No	Yes	No	Yes	Yes	Yes	No	No	No	No	No	No	No	No	No	No	No	No	No	No	No	Discharged	Swab not taken		1	Yes	Yes	No	5	1	Not indigenous	Female
1978	36.1	110	96	18	114	68	20	No	No	Yes	No	No	Yes	Yes	No	Yes	No	Yes	No	Yes	No	No	No	No	No	No	No	No	No	No	No	No	No	No	No	Discharged	Swab taken	Not detected		Yes	Yes	No	5	3	Not indigenous	Female
1979	35.8	89	100	20	153	88	65	No	No	No	Yes	No	No	No	No	Yes	No	Yes	No	Yes	No	No	No	No	No	No	Yes	No	Yes	Yes	No	No	No	No	No	Discharged	Swab taken	Not detected	0	Yes	No	No	3	4	Not indigenous	Male
1980	35.6	60	99	18	126	83	23	No	No	Yes	No	No	Yes	Yes	No	Yes	No	No	No	Yes	No	No	No	No	No	No	No	No	No	No	No	No	No	No	No	Discharged	Swab taken	Not detected		Yes	Yes	No	4	3	Not indigenous	Male
1981	37.5	95	100	16	135	87	28	No	No	No	Yes	No	Yes	Yes	No	Yes	No	Yes	No	Yes	No	No	No	No	No	No	No	No	No	No	No	No	No	Yes	No	Discharged	Swab taken	Not detected	1	Yes	Yes	No	5	5	Not indigenous	Female
1982	36.4	77	99	18	116	80	44	No	Yes	Yes	No	No	Yes	Yes	No	Yes	No	Yes	No	No	No	No	No	No	No	No	No	No	No	No	No	No	No	Yes	No	Discharged	Swab taken	Not detected		Yes	Yes	No	4	2	Not indigenous	Female
1983	36.8	87	100	16	125	87	26	No	No	No	No	No	Yes	No	Yes	Yes	No	No	No	No	No	No	No	No	Yes	No	No	No	No	No	No	No	No	No	No	Discharged	Swab not taken			No	Yes	No	4	0	Not indigenous	Male
1984	37.1	115	99	20	152	95	22	No	Yes	No	Yes	No	Yes	No	No	Yes	No	No	No	Yes	No	No	No	No	No	No	No	No	No	No	No	No	No	No	No	Discharged	Swab taken	Not detected	0	Yes	Yes	No	3	2	Not indigenous	Female
1985	37	61	98	18	153	88	31	No	No	No	Yes	No	No	Yes	Yes	No	No	No	No	Yes	No	No	Yes	No	No	No	No	No	No	No	No	No	No	No	No	Discharged	Swab taken	Not detected	-1	Yes	No	No	4	4	Not indigenous	Male
1986	36.9	77	100	18	118	78	33	No	No	No	Yes	No	No	No	Yes	Yes	No	No	No	No	No	No	No	No	No	No	No	No	No	No	No	No	No	No	No	Discharged	Swab taken	Not detected	0	Yes	No	No	2	3	Not indigenous	Male
1987	37.5	90	97	16	143	90	25	No	No	No	No	No	No	No	No	No	No	No	No	No	No	Yes	No	No	No	No	No	No	No	No	No	No	No	No	No	Discharged	Swab not taken			No	No	No	0		Not indigenous	Male
1988	36.1	57	97	18	174	80	73	Yes	No	No	Yes	No	No	Yes	No	No	No	Yes	No	No	No	No	No	No	No	No	No	No	Yes	Yes	No	No	No	No	No	Discharged	Swab taken	Not detected	8	Yes	No	No	2	4	Not indigenous	Female
1989	36.4	69	96	18	154	83	71	No	No	No	No	No	No	No	No	No	No	No	No	No	No	Yes	No	No	No	No	No	No	No	No	No	No	No	No	No		Swab not taken			No	No	No	0		Not indigenous	Male
1990	38.2	79	98	19	147	83	24	No	No	No	No	Yes	No	No	No	Yes	No	No	No	No	No	No	No	No	No	No	No	No	No	No	No	No	No	No	No	Discharged	Swab not taken			No	Yes	No	2	3	Not indigenous	Female
1991	36.8	78	98	17	167	84	60	No	No	No	No	No	No	Yes	No	Yes	No	No	No	No	No	No	No	No	No	No	No	No	No	No	No	No	No	No	No	Discharged	Swab not taken			No	No	No	2	6	Not indigenous	Female
1992	36.4	88	100	16	142	87	27	Yes	No	No	Yes	No	No	Yes	No	Yes	No	Yes	No	Yes	No	No	No	No	No	No	No	No	No	No	No	No	No	Yes	No	Discharged	Swab taken	Not detected	-9	Yes	No	No	4	13	Not indigenous	Male
1993	35.9	61	100	17	136	86	36	No	No	No	No	No	No	Yes	No	No	No	Yes	No	No	No	No	No	No	No	No	No	No	No	No	Yes	No	No	No	No	Discharged	Swab not taken			No	No	No	2	3	Not indigenous	Male
1994	37.2						40	No	No	No	No	No	Yes	Yes	No	Yes	No	No	No	No	No	No	No	No	No	No	No	No	No	No	No	No	No	No	No	Discharged	Swab not taken			No	Yes	No	3	1	Not indigenous	Female
1995	35.9	91	100	16	149	72	66	No	No	No	No	No	No	Yes	No	Yes	No	No	No	No	No	No	No	No	No	No	No	No	No	No	No	No	No	No	No	Discharged	Swab not taken			No	No	No	2	2	Not indigenous	Male
1996	36.4	77	100	16	112	76	31	Yes	Yes	No	No	No	Yes	Yes	Yes	No	No	No	No	Yes	No	No	No	No	No	No	No	No	No	No	No	No	No	No	No	Discharged	Swab taken	Not detected		No	Yes	No	4	10	Not indigenous	Female
1997	35.8						48	No	Yes	No	No	No	Yes	Yes	No	Yes	No	No	No	No	No	No	No	No	No	No	No	No	Yes	No	No	No	No	No	No	Discharged	Swab taken	Not detected		No	Yes	No	3	9	Not indigenous	Male
1998	36.1	73	100	17	133	91	46	No	Yes	No	No	No	No	Yes	No	Yes	No	No	No	No	No	No	No	No	No	Yes	No	No	No	No	No	No	No	No	No	Discharged	Swab not taken			No	No	No	3	19	Not indigenous	Female
1999	35.6	88	99	17	104	70	29	No	No	No	No	No	Yes	Yes	Yes	Yes	No	Yes	No	No	No	No	No	No	No	No	No	No	No	No	No	No	No	No	Yes	Discharged	Swab not taken			No	Yes	No	5	9	Not indigenous	Female
[truncated: 2,227 more rows]
